# Supplementary material for: Dissecting the Role of N6-Methylandenosine-Related Long Non-coding RNAs Signature in Prognosis and Immune Microenvironment of Breast Cancer
Source: Front Cell Dev Biol. 2021 Oct 6;9:711859. doi: 10.3389/fcell.2021.711859 (PMC8526800; doi:10.3389/fcell.2021.711859)
Supplement: Supplementary file 1 [file Table_1.XLSX]

## Sheet: Sheet1
sampleID	AJCC-Stage	Age	ER-Status	HER2-Final Status	Metastasis	OS-Time	OS-event	PAM50Call	PAM50_mRNA	PR-Status	RPPA-Clusters	Tumor	anatomic_neoplasm_subdivision	axillary lymph node stage	axillary_lymph_node_stage_other_method_descriptive_text	breast_carcinoma_estrogen_receptor_status	breast_carcinoma_progesterone_receptor_status	er_level_cell_percentage_category	her2_erbb_pos_finding_cell_percent_category	her2_immunohistochemistry_level_result	her2_neu_breast_carcinoma_copy_analysis_input_total_number	her2_neu_chromosone_17_signal_ratio_value	histological_type	lab_proc_her2_neu_immunohistochemistry_receptor_status	lab_procedure_her2_neu_in_situ_hybrid_outcome_type	margin_status	menopause_status	pathologic_M	pathologic_N	pathologic_T	pathologic_stage	primary_lymph_node_presentation_assessment
TCGA-3C-AAAU-01													Left Lower Outer Quadrant	Sentinel lymph node biopsy plus axillary dissection		Positive	Positive	50-59%					Infiltrating Lobular Carcinoma	Negative		Negative	Pre (<6 months since LMP AND no prior bilateral ovariectomy AND not on estrogen replacement)	MX	NX	TX	Stage X	YES
TCGA-3C-AALI-01													Right Upper Outer Quadrant	Sentinel lymph node biopsy plus axillary dissection		Positive	Positive	<10%					Infiltrating Ductal Carcinoma	Positive		Negative	Post (prior bilateral ovariectomy OR >12 mo since LMP with no prior hysterectomy)	M0	N1a	T2	Stage IIB	YES
TCGA-3C-AALJ-01													Right			Positive	Positive	90-99%					Infiltrating Ductal Carcinoma	Indeterminate		Negative	Post (prior bilateral ovariectomy OR >12 mo since LMP with no prior hysterectomy)	M0	N1a	T2	Stage IIB	YES
TCGA-3C-AALK-01													Right	Sentinel node biopsy alone		Positive	Positive	70-79%					Infiltrating Ductal Carcinoma	Positive		Close		M0	N0 (i+)	T1c	Stage IA	YES
TCGA-4H-AAAK-01													Left|Left Upper Outer Quadrant	Axillary lymph node dissection alone		Positive	Positive	60-69%	10-19%	2+			Infiltrating Lobular Carcinoma	Equivocal		Negative	Post (prior bilateral ovariectomy OR >12 mo since LMP with no prior hysterectomy)	M0	N2a	T2	Stage IIIA	YES
TCGA-5L-AAT0-01													Right|Right Lower Outer Quadrant	Axillary lymph node dissection alone		Positive	Positive	70-79%		1+			Infiltrating Lobular Carcinoma	Negative		Positive	Post (prior bilateral ovariectomy OR >12 mo since LMP with no prior hysterectomy)	M0	N0	T2	Stage IIA	YES
TCGA-5L-AAT1-01													Left	Other (specify)	Level 1 clearance	Positive	Positive	80-89%		2+			Infiltrating Lobular Carcinoma	Equivocal		Negative	Post (prior bilateral ovariectomy OR >12 mo since LMP with no prior hysterectomy)	M1	N0	T2	Stage IV	YES
TCGA-5T-A9QA-01													Left	No axillary staging		Positive	Negative	70-79%	10-19%	2+			Other, specify	Equivocal	Negative			MX	NX	T2	Stage IIA	NO
TCGA-A1-A0SB-01	Stage I	70	Positive	Negative	M0	259	0	Normal		Negative		T1	Left	Sentinel node biopsy alone		Positive	Negative	70-79%					Other, specify	Negative		Negative	Post (prior bilateral ovariectomy OR >12 mo since LMP with no prior hysterectomy)	M0	N0	T1c	Stage I	YES
TCGA-A1-A0SD-01	Stage IIA	59	Positive	Negative	M0	437	0	LumA	Luminal A	Positive		T2	Left	Sentinel lymph node biopsy plus axillary dissection		Positive	Positive	90-99%					Infiltrating Ductal Carcinoma	Negative		Positive		M0	N0	T2	Stage IIA	YES
TCGA-A1-A0SE-01	Stage I	56	Positive	Negative	M0	1320	0	LumA	Luminal A	Positive		T1	Left Upper Outer Quadrant	Sentinel lymph node biopsy plus axillary dissection		Positive	Positive	80-89%		1+	2	1	Mixed Histology (please specify)	Negative	Negative	Negative	Pre (<6 months since LMP AND no prior bilateral ovariectomy AND not on estrogen replacement)	M0	N0 (i-)	T1c	Stage I
TCGA-A1-A0SF-01	Stage IIA	54	Positive	Negative	M0	1463	0	LumA		Positive		T2	Left	Sentinel lymph node biopsy plus axillary dissection		Positive	Positive	90-99%					Infiltrating Ductal Carcinoma	Negative		Negative	Pre (<6 months since LMP AND no prior bilateral ovariectomy AND not on estrogen replacement)	M0	N0	T2	Stage IIA	YES
TCGA-A1-A0SG-01	Stage IIB	61	Positive	Negative	M0	433	0	LumA		Positive		T2	Right	Sentinel lymph node biopsy plus axillary dissection		Positive	Positive	90-99%					Other, specify	Negative		Negative	Post (prior bilateral ovariectomy OR >12 mo since LMP with no prior hysterectomy)	M0	N1a	T2	Stage IIB	YES
TCGA-A1-A0SH-01	Stage IIA	39	Negative	Negative	M0	1437	0	LumA	Luminal A	Positive	Her2	T2	Left Upper Inner Quadrant	Sentinel node biopsy alone		Negative	Positive			2+	2.5	1.4	Infiltrating Ductal Carcinoma	Equivocal	Negative	Negative	Pre (<6 months since LMP AND no prior bilateral ovariectomy AND not on estrogen replacement)	M0	N0 (i-)	T2	Stage IIA
TCGA-A1-A0SI-01	Stage IIB	52	Positive	Negative	M0	634	0	LumB		Positive		T2	Right	Sentinel lymph node biopsy plus axillary dissection		Positive	Positive	50-59%					Infiltrating Ductal Carcinoma	Negative		Negative		M0	N1a	T2	Stage IIB	YES
TCGA-A1-A0SJ-01	Stage IIIA	39	Positive	Negative	M0	426	0	LumA	Luminal A	Positive	ReacI	T3	Left	Sentinel lymph node biopsy plus axillary dissection		Positive	Positive	70-79%		2+	5	1	Infiltrating Ductal Carcinoma	Equivocal	Negative	Negative		M0	N1a	T3	Stage IIIA
TCGA-A1-A0SK-01	Stage IIA	54	Negative	Negative	M0	967	1	Basal	Basal-like	Negative	Basal	T2	Right Upper Outer Quadrant	Sentinel lymph node biopsy plus axillary dissection		Negative	Negative			0			Other, specify	Negative		Positive	Indeterminate (neither Pre or Postmenopausal)	M0	N0 (i-)	T2	Stage IIA
TCGA-A1-A0SM-01	Stage IIA	77	Positive	Positive	M0	242	0	LumA	Luminal B	Negative		T2	Left	Sentinel lymph node biopsy plus axillary dissection		Positive	Negative	20-29%		3+	21	11	Infiltrating Ductal Carcinoma	Positive	Positive	Negative		M0	N0 (i-)	T2	Stage IIA
TCGA-A1-A0SN-01	Stage IIIA	50	Positive	Positive	M0	1196	0	LumB		Positive		T1	Left	Sentinel lymph node biopsy plus axillary dissection		Positive	Positive	90-99%					Infiltrating Ductal Carcinoma	Positive		Negative	Post (prior bilateral ovariectomy OR >12 mo since LMP with no prior hysterectomy)	MX	N1	T1c	Stage IIA	YES
TCGA-A1-A0SO-01	Stage IIB	67	Negative	Negative	M0	852	0	Basal	Basal-like	Negative	Basal	T2	Right	Sentinel lymph node biopsy plus axillary dissection		Negative	Negative				5	1.6	Infiltrating Ductal Carcinoma	Equivocal	Negative	Negative	Post (prior bilateral ovariectomy OR >12 mo since LMP with no prior hysterectomy)	M0	N1	T2	Stage IIB
TCGA-A1-A0SP-01	Stage IIA	40	Negative	Negative	M0	583	0	Basal		Negative		T2	Right	Axillary lymph node dissection alone		Negative	Negative			0			Infiltrating Ductal Carcinoma	Negative		Negative		M0	N0 (i-)	T2	Stage IIA
TCGA-A1-A0SQ-01	Stage IIB	45	Positive	Negative	M0	553	0	LumA		Positive		T2	Left	Sentinel lymph node biopsy plus axillary dissection		Positive	Positive	90-99%					Infiltrating Ductal Carcinoma	Negative		Negative	Pre (<6 months since LMP AND no prior bilateral ovariectomy AND not on estrogen replacement)	MX	N1	T2	Stage IIB	YES
TCGA-A2-A04N-01	Stage IA	66	Positive	Negative	M0	3188	0	LumA	Luminal A	Positive	LumA	T1	Right	Other (specify)	Sentinel lymph node biopsy plus non-sentinel lymph node biopsy	Positive	Positive					1.2	Infiltrating Ductal Carcinoma		Negative	Negative	Post (prior bilateral ovariectomy OR >12 mo since LMP with no prior hysterectomy)	M0	N0 (i-)	T1c	Stage IA
TCGA-A2-A04P-01	Stage IIIC	36	Negative	Negative	M0	547	1	Basal	Basal-like	Negative	Basal	T2	Left	Axillary lymph node dissection alone		Negative	Negative	<10%				1.3	Infiltrating Ductal Carcinoma		Negative	Positive	Pre (<6 months since LMP AND no prior bilateral ovariectomy AND not on estrogen replacement)	M0	N3c	T2	Stage IIIC
TCGA-A2-A04Q-01	Stage IA	48	Negative	Negative	M0	1275	0	Basal	Basal-like	Negative	ReacII	T1	Right Upper Outer Quadrant|Right	Other (specify)	SLN AND NON-SLN BX	Negative	Negative	<10%		2+		1.4	Infiltrating Ductal Carcinoma	Equivocal	Negative	Negative	Post (prior bilateral ovariectomy OR >12 mo since LMP with no prior hysterectomy)	M0	N0 (i-)	T1	Stage IA
TCGA-A2-A04R-01	Stage IA	36	Positive	Negative	M0	2499	0	LumB	Luminal B	Positive		T1	Left Upper Inner Quadrant	Sentinel node biopsy alone		Positive	Positive	60-69%		2+		1.1	Infiltrating Ductal Carcinoma	Equivocal	Negative	Negative	Pre (<6 months since LMP AND no prior bilateral ovariectomy AND not on estrogen replacement)	M0	N0 (i-)	T1	Stage IA
TCGA-A2-A04T-01	Stage IIA	62	Negative	Negative	M0	2246	0	Basal	Basal-like	Negative	Basal	T2	Left Upper Inner Quadrant	Sentinel node biopsy alone		Negative	Negative	<10%		2+		1.1	Infiltrating Ductal Carcinoma	Equivocal	Negative	Negative	Post (prior bilateral ovariectomy OR >12 mo since LMP with no prior hysterectomy)	M0	N0 (i-)	T2	Stage IIA
TCGA-A2-A04U-01	Stage IIA	47	Negative	Negative	M0	670	0	Basal	Basal-like	Negative	Basal	T2	Right	Sentinel node biopsy alone		Negative	Negative	<10%		1+		2.2	Infiltrating Ductal Carcinoma	Negative	Positive	Negative	Peri (6-12 months since last menstrual period)	M0	N0 (i+)	T2	Stage IIA
TCGA-A2-A04V-01	Stage IIA	39	Positive	Negative	M0	1920	1	LumA	Luminal A	Positive	LumA/B	T2	Right Lower Outer Quadrant|Right	Sentinel node biopsy alone		Positive	Positive	90-99%		2+		1.1	Infiltrating Ductal Carcinoma	Equivocal	Negative	Negative	Pre (<6 months since LMP AND no prior bilateral ovariectomy AND not on estrogen replacement)	M0	N0 (i-)	T2	Stage IIA
TCGA-A2-A04W-01	Stage IIB	50	Negative	Positive	M0	1948	0	Her2	HER2-enriched	Negative	Her2	T2	Right Upper Outer Quadrant	Axillary lymph node dissection alone		Negative	Negative	<10%				3.2	Other, specify	Positive	Positive	Negative	Pre (<6 months since LMP AND no prior bilateral ovariectomy AND not on estrogen replacement)	M0	N1mi	T2	Stage IIB
TCGA-A2-A04X-01	Stage IIA	34	Positive	Positive	M0	1686	0	Her2	HER2-enriched	Positive		T2	Left	Sentinel node biopsy alone		Positive	Positive	80-89%		3+		3.2	Infiltrating Ductal Carcinoma	Positive	Positive	Negative	Pre (<6 months since LMP AND no prior bilateral ovariectomy AND not on estrogen replacement)	M0	N0 (i-)	T2	Stage IIA
TCGA-A2-A04Y-01	Stage IIB	53	Positive	Negative	M0	1099	0	LumB	Luminal A	Positive	LumA	T2	Right Upper Outer Quadrant	Sentinel lymph node biopsy plus axillary dissection		Positive	Positive	90-99%		1+		1.13	Infiltrating Ductal Carcinoma	Negative	Negative	Negative	Post (prior bilateral ovariectomy OR >12 mo since LMP with no prior hysterectomy)	M0	N1mi	T2	Stage IIB
TCGA-A2-A0CK-01													Right	Sentinel lymph node biopsy plus axillary dissection		Positive	Positive	40-49%				1.1	Infiltrating Lobular Carcinoma	Negative	Negative	Positive	Post (prior bilateral ovariectomy OR >12 mo since LMP with no prior hysterectomy)	M0	N2a	T3	Stage IIIA	YES
TCGA-A2-A0CL-01	Stage IIIA	37	Positive	Negative	M0	1963	0	Normal	HER2-enriched	Positive	Basal	T3	Right Lower Outer Quadrant	Axillary lymph node dissection alone		Positive	Positive	20-29%		1+		1.1	Infiltrating Ductal Carcinoma	Negative	Negative	Positive	Pre (<6 months since LMP AND no prior bilateral ovariectomy AND not on estrogen replacement)	M0	N2a	T3	Stage IIIA
TCGA-A2-A0CM-01	Stage IIA	40	Negative	Negative	M0	754	1	Basal	Basal-like	Negative	Basal	T2	Left	Sentinel node biopsy alone		Negative	Negative	<10%	<10%	0			Infiltrating Ductal Carcinoma	Negative		Negative	Pre (<6 months since LMP AND no prior bilateral ovariectomy AND not on estrogen replacement)	M0	N0 (i-)	T2	Stage IIA
TCGA-A2-A0CO-01													Right	Axillary lymph node dissection alone		Positive	Positive	40-49%				1.1	Infiltrating Lobular Carcinoma	Negative	Negative	Positive	Post (prior bilateral ovariectomy OR >12 mo since LMP with no prior hysterectomy)	M0	N0	T3	Stage IIB	YES
TCGA-A2-A0CP-01	Stage IA	60	Positive	Negative	M0	2813	0	LumA	Luminal A	Positive	X	T1	Right	Sentinel node biopsy alone		Positive	Positive	90-99%					Infiltrating Ductal Carcinoma		Negative	Negative	Post (prior bilateral ovariectomy OR >12 mo since LMP with no prior hysterectomy)	M0	N0 (i-)	T1c	Stage IA
TCGA-A2-A0CQ-01	Stage IA	62	Positive	Negative	M0	2694	0	LumA	Luminal A	Positive	LumA/B	T1	Right	Sentinel node biopsy alone		Positive	Positive	90-99%		2+		1.3	Infiltrating Ductal Carcinoma	Equivocal	Negative	Positive	Post (prior bilateral ovariectomy OR >12 mo since LMP with no prior hysterectomy)	M0	N0 (i-)	T1	Stage IA
TCGA-A2-A0CR-01													Left Upper Inner Quadrant	Axillary lymph node dissection alone		Positive	Positive	60-69%				1.2	Infiltrating Lobular Carcinoma	Negative	Negative	Close	Post (prior bilateral ovariectomy OR >12 mo since LMP with no prior hysterectomy)	M0	N0	T3	Stage IIB	YES
TCGA-A2-A0CS-01	Stage IV	73	Positive	Negative	M1	2298	0	LumA	Luminal A	Positive	LumA	T4	Left	Axillary lymph node dissection alone		Positive	Positive	80-89%		2+		1.3	Infiltrating Ductal Carcinoma	Equivocal	Negative	Positive	Post (prior bilateral ovariectomy OR >12 mo since LMP with no prior hysterectomy)	M1	N3a	T4b	Stage IV
TCGA-A2-A0CT-01	Stage IIA	71	Positive	Negative	M0	2288	0	LumA	Luminal B	Negative	LumA/B	T2	Right Upper Outer Quadrant	Sentinel node biopsy alone		Positive	Negative	90-99%		2+		1.3	Infiltrating Ductal Carcinoma	Equivocal	Negative	Negative	Post (prior bilateral ovariectomy OR >12 mo since LMP with no prior hysterectomy)	M0	N0 (i-)	T2	Stage IIA
TCGA-A2-A0CU-01	Stage IIA	73	Positive	Negative	M0	157	1	LumA	Luminal A	Positive	LumA/B	T2	Right Lower Outer Quadrant	Sentinel node biopsy alone		Positive	Positive	90-99%		2+		1	Infiltrating Ductal Carcinoma	Equivocal	Negative	Close	Post (prior bilateral ovariectomy OR >12 mo since LMP with no prior hysterectomy)	M0	N0 (i+)	T2	Stage IIA
TCGA-A2-A0CV-01	Stage IIB	41	Positive	Negative	M0	1929	0	LumA	Luminal A	Positive	LumA/B	T2	Left Lower Outer Quadrant	Axillary lymph node dissection alone		Positive	Positive	90-99%		1+		1.1	Infiltrating Ductal Carcinoma	Negative	Negative	Negative	Post (prior bilateral ovariectomy OR >12 mo since LMP with no prior hysterectomy)	M0	N1a	T2	Stage IIB
TCGA-A2-A0CW-01	Stage IIB	67	Positive	Negative	M0	1947	0	LumB	Luminal B	Positive	LumA/B	T2	Right	Sentinel lymph node biopsy plus axillary dissection		Positive	Positive	90-99%		2+		0.5	Infiltrating Ductal Carcinoma	Equivocal	Negative	Negative	Post (prior bilateral ovariectomy OR >12 mo since LMP with no prior hysterectomy)	M0	N1a	T2	Stage IIB
TCGA-A2-A0CX-01	Stage IIA	52	Positive	Positive	M0	1728	0	Her2	HER2-enriched	Negative	Her2	T2	Left	Sentinel node biopsy alone		Positive	Negative			3+			Infiltrating Ductal Carcinoma	Positive		Negative	Pre (<6 months since LMP AND no prior bilateral ovariectomy AND not on estrogen replacement)	M0	N0 (i-)	T2	Stage IIA
TCGA-A2-A0CY-01	Stage IIB	63	Positive	Negative	M0	1673	0		HER2-enriched	Positive	LumA/B	T2	Left Lower Outer Quadrant	Sentinel lymph node biopsy plus axillary dissection		Positive	Positive	90-99%		1+		0.89	Infiltrating Ductal Carcinoma	Negative	Negative	Negative	Post (prior bilateral ovariectomy OR >12 mo since LMP with no prior hysterectomy)	M0	N1	T2	Stage IIB
TCGA-A2-A0CZ-01	Stage IIA	46	Positive	Negative	M0	1615	0	Normal	Luminal A	Positive	ReacII	T2	Right Upper Inner Quadrant	Sentinel node biopsy alone		Positive	Positive	90-99%		1+		1.1	Infiltrating Ductal Carcinoma	Negative	Negative	Positive	Peri (6-12 months since last menstrual period)	M0	N0 (i-)	T2	Stage IIA
TCGA-A2-A0D0-01	Stage IIA	60	Negative	Negative	M0	643	0	Basal	Basal-like	Negative	Basal	T2	Left Upper Outer Quadrant	Axillary lymph node dissection alone		Negative	Negative	<10%		0		1.17	Infiltrating Ductal Carcinoma	Negative	Negative	Negative	Post (prior bilateral ovariectomy OR >12 mo since LMP with no prior hysterectomy)	M0	N0 (i-)	T2	Stage IIA
TCGA-A2-A0D1-01	Stage IIA	76	Negative	Positive	M0	1051	0	Her2	HER2-enriched	Negative	Basal	T2	Left Lower Inner Quadrant	Sentinel node biopsy alone		Negative	Negative	<10%		3+		5.5	Infiltrating Ductal Carcinoma	Positive	Positive	Negative	Post (prior bilateral ovariectomy OR >12 mo since LMP with no prior hysterectomy)	M0	N0 (i-)	T2	Stage IIA
TCGA-A2-A0D2-01	Stage IIB	45	Negative	Negative	M0	1027	0	Basal	Basal-like	Negative	Basal	T2	Left Lower Outer Quadrant	Sentinel node biopsy alone		Negative	Negative	<10%		0		1.05	Infiltrating Ductal Carcinoma	Negative	Negative	Negative	Pre (<6 months since LMP AND no prior bilateral ovariectomy AND not on estrogen replacement)	M0	N0 (i+)	T2	Stage IIA
TCGA-A2-A0D3-01	Stage IA	42	Positive	Negative	M0	875	0	LumA	Luminal A	Positive	LumA	T1	Left Lower Outer Quadrant	Sentinel node biopsy alone		Positive	Positive	90-99%		1+		1.41	Infiltrating Ductal Carcinoma	Negative	Negative	Negative	Post (prior bilateral ovariectomy OR >12 mo since LMP with no prior hysterectomy)	M0	N0 (i-)	T1c	Stage IA
TCGA-A2-A0D4-01	Stage IIB	37	Positive	Negative	M0	767	0	LumB	Luminal B	Positive	LumA/B	T2	Left	Axillary lymph node dissection alone		Positive	Positive	90-99%		1+		1.14	Infiltrating Ductal Carcinoma	Negative	Negative	Negative	Pre (<6 months since LMP AND no prior bilateral ovariectomy AND not on estrogen replacement)	M0	N1a	T2	Stage IIB
TCGA-A2-A0EM-01	Stage IA	73	Positive	Negative	M0	3093	0	LumA	Luminal A	Positive		T1	Right Upper Inner Quadrant	Sentinel node biopsy alone		Positive	Positive					1.3	Infiltrating Ductal Carcinoma		Negative	Negative	Post (prior bilateral ovariectomy OR >12 mo since LMP with no prior hysterectomy)	M0	N0 (i-)	T1	Stage IA
TCGA-A2-A0EN-01	Stage IIA	70	Positive	Negative	M0	2717	0	LumA	Luminal A	Positive		T2	Right	Sentinel node biopsy alone		Positive	Positive			2+		1.4	Infiltrating Lobular Carcinoma	Equivocal	Negative	Negative	Post (prior bilateral ovariectomy OR >12 mo since LMP with no prior hysterectomy)	M0	N0 (i+)	T2	Stage IIA
TCGA-A2-A0EO-01	Stage IA	54	Positive	Negative	M0	2441	0	LumA	Luminal A	Positive	LumA	T1	Left	Sentinel node biopsy alone		Positive	Positive			1+		1.6	Infiltrating Ductal Carcinoma	Negative	Negative	Close	Peri (6-12 months since last menstrual period)	M0	N0 (i-)	T1	Stage IA
TCGA-A2-A0EP-01													Right Lower Inner Quadrant	Sentinel node biopsy alone		Positive	Negative	80-89%				1.3	Infiltrating Lobular Carcinoma	Negative	Negative	Negative	Post (prior bilateral ovariectomy OR >12 mo since LMP with no prior hysterectomy)	M0	N0 (i+)	T1	Stage I	YES
TCGA-A2-A0EQ-01	Stage IIA	64	Negative	Positive	M0	2426	0	Her2	HER2-enriched	Negative	Basal	T2	Left	Other (specify)	Sentinel lymph node and non-sentinel lymph node biopsy	Negative	Negative	<10%		3+		1.1	Infiltrating Ductal Carcinoma	Positive	Negative	Positive	Post (prior bilateral ovariectomy OR >12 mo since LMP with no prior hysterectomy)	M0	N0 (i-)	T2	Stage IIA
TCGA-A2-A0ER-01	Stage IB	63	Positive	Negative	M0	2262	0	LumA	Luminal B	Positive	ReacII	T1	Right Lower Inner Quadrant	Sentinel lymph node biopsy plus axillary dissection		Positive	Positive	90-99%		2+		1	Infiltrating Ductal Carcinoma	Equivocal	Negative	Positive	Post (prior bilateral ovariectomy OR >12 mo since LMP with no prior hysterectomy)	M0	N1mi	T1c	Stage IB
TCGA-A2-A0ES-01	Stage IIA	52	Positive	Negative	M0	1127	0	LumA	Luminal A	Positive	ReacII	T2	Left Upper Outer Quadrant	Sentinel node biopsy alone		Positive	Positive	60-69%		1+		1.32	Infiltrating Lobular Carcinoma	Negative	Negative	Negative	Post (prior bilateral ovariectomy OR >12 mo since LMP with no prior hysterectomy)	M0	N0 (i-)	T2	Stage IIA
TCGA-A2-A0ET-01	Stage IIIA	58	Positive	Negative	M0	1066	0	LumA	Luminal A	Positive		T2	Right Upper Outer Quadrant	Axillary lymph node dissection alone		Positive	Positive	90-99%		2+		1.09	Infiltrating Ductal Carcinoma	Equivocal	Negative	Negative	Post (prior bilateral ovariectomy OR >12 mo since LMP with no prior hysterectomy)	M0	N2a	T2	Stage IIIA
TCGA-A2-A0EU-01	Stage IA	79	Positive	Negative	M0	1043	0	LumA	Luminal A	Positive	ReacI	T1	Right Lower Outer Quadrant	Sentinel node biopsy alone		Positive	Positive	90-99%		0		0.97	Infiltrating Ductal Carcinoma	Negative	Negative	Positive	Post (prior bilateral ovariectomy OR >12 mo since LMP with no prior hysterectomy)	M0	N0 (i-)	T1c	Stage IA
TCGA-A2-A0EV-01	Stage IA	80	Positive	Negative	M0	968	0	LumA	Luminal A	Positive	ReacI	T1	Left	Sentinel node biopsy alone		Positive	Positive	90-99%	<10%	0		1.4	Infiltrating Ductal Carcinoma	Negative	Negative	Negative	Post (prior bilateral ovariectomy OR >12 mo since LMP with no prior hysterectomy)	M0	N0 (i-)	T1c	Stage IA
TCGA-A2-A0EW-01	Stage IIIC	53	Positive	Negative	M0	904	0	LumA	Luminal A	Positive	ReacI	T1	Right Lower Outer Quadrant	Sentinel lymph node biopsy plus axillary dissection		Positive	Positive	90-99%		0		1.33	Infiltrating Lobular Carcinoma	Negative	Negative	Positive	Post (prior bilateral ovariectomy OR >12 mo since LMP with no prior hysterectomy)	M0	N3a	T1b	Stage IIIC
TCGA-A2-A0EX-01	Stage IIB	46	Positive	Negative	M0	549	0	LumA	Luminal A	Positive	ReacI	T3	Left Upper Outer Quadrant	Sentinel node biopsy alone		Positive	Positive	60-69%		1+		1.22	Infiltrating Lobular Carcinoma	Negative	Negative	Positive	Post (prior bilateral ovariectomy OR >12 mo since LMP with no prior hysterectomy)	M0	N0 (i+)	T3	Stage IIB
TCGA-A2-A0EY-01	Stage IIB	62	Positive	Positive	M0	735	0	LumB	Luminal B	Negative	Her2	T2	Right Upper Outer Quadrant	Sentinel lymph node biopsy plus axillary dissection		Positive	Negative	60-69%		3+		7	Infiltrating Ductal Carcinoma	Positive	Positive	Negative	Post (prior bilateral ovariectomy OR >12 mo since LMP with no prior hysterectomy)	M0	N1a	T2	Stage IIB
TCGA-A2-A0ST-01	Stage IIA	62	Negative	Negative	M0	1643	0	Basal	Basal-like	Negative	Basal	T1	Right Upper Outer Quadrant	Sentinel lymph node biopsy plus axillary dissection		Negative	Negative					1.3	Infiltrating Ductal Carcinoma		Negative	Negative	Post (prior bilateral ovariectomy OR >12 mo since LMP with no prior hysterectomy)	M0	N1a	T1c	Stage IIA
TCGA-A2-A0SU-01	Stage IIA	66	Positive	Negative	M0	1661	0	LumA	Luminal A	Positive	LumA/B	T2	Left	Sentinel node biopsy alone		Positive	Positive	90-99%		1+			Infiltrating Ductal Carcinoma	Negative		Negative	Post (prior bilateral ovariectomy OR >12 mo since LMP with no prior hysterectomy)	M0	N0 (i+)	T2	Stage IIA
TCGA-A2-A0SV-01	Stage IV	63	Positive	Negative	M1	825	1	LumB	Luminal B	Positive	Basal	T2	Right	Axillary lymph node dissection alone		Positive	Positive	90-99%		2+		1	Infiltrating Ductal Carcinoma	Equivocal	Negative	Positive	Post (prior bilateral ovariectomy OR >12 mo since LMP with no prior hysterectomy)	M1	N2a	T2	Stage IV
TCGA-A2-A0SW-01	Stage IV	82	Positive	Negative	M1	1364	1	LumB	Luminal B	Negative	Basal	T2	Right	Sentinel lymph node biopsy plus axillary dissection		Positive	Negative	40-49%				1.2	Infiltrating Ductal Carcinoma		Negative	Negative	Post (prior bilateral ovariectomy OR >12 mo since LMP with no prior hysterectomy)	M1	N2	T2	Stage IV
TCGA-A2-A0SX-01	Stage IA	48	Negative	Negative	M0	1288	0	Basal	Basal-like	Negative	Basal	T1	Left Upper Inner Quadrant	Sentinel node biopsy alone		Negative	Negative			0			Infiltrating Ductal Carcinoma	Negative		Positive	Pre (<6 months since LMP AND no prior bilateral ovariectomy AND not on estrogen replacement)	M0	N0 (i-)	T1c	Stage IA
TCGA-A2-A0SY-01	Stage IIIA	62	Positive	Positive	M0	1347	0	LumA	Luminal A	Positive		T3	Left Upper Outer Quadrant	Sentinel lymph node biopsy plus axillary dissection		Positive	Positive	80-89%				4.8	Infiltrating Lobular Carcinoma		Positive	Negative	Post (prior bilateral ovariectomy OR >12 mo since LMP with no prior hysterectomy)	M0	N1	T3	Stage IIIA
TCGA-A2-A0T0-01	Stage IIB	59	Negative	Negative	M0	533	0	Basal	Basal-like	Negative	Basal	T2	Left Lower Outer Quadrant	Axillary lymph node dissection alone		Negative	Negative	<10%	<10%	0			Infiltrating Ductal Carcinoma	Negative		Negative	Post (prior bilateral ovariectomy OR >12 mo since LMP with no prior hysterectomy)	M0	N1	T2	Stage IIB
TCGA-A2-A0T1-01	Stage IIIC	55	Negative	Positive	M0	520	0	Her2	HER2-enriched	Negative	Her2	T3	Right Upper Outer Quadrant	Axillary lymph node dissection alone		Negative	Negative	<10%		3+			Infiltrating Ductal Carcinoma	Positive		Negative	Post (prior bilateral ovariectomy OR >12 mo since LMP with no prior hysterectomy)	M0	N3	T3	Stage IIIC
TCGA-A2-A0T2-01	Stage IV	66	Negative	Negative	M1	240	1	Basal	Basal-like	Negative	Basal	T3	Right	Axillary lymph node dissection alone		Negative	Negative	<10%		0			Infiltrating Ductal Carcinoma	Negative		Close	Post (prior bilateral ovariectomy OR >12 mo since LMP with no prior hysterectomy)	M1	N3	T3	Stage IV
TCGA-A2-A0T3-01	Stage IA	37	Positive	Negative	M0	569	0	LumB	Luminal B	Positive	ReacII	T1	Right Upper Outer Quadrant	Sentinel lymph node biopsy plus axillary dissection		Positive	Positive	90-99%		2+	3.2	1.4	Infiltrating Ductal Carcinoma	Equivocal	Negative	Positive	Pre (<6 months since LMP AND no prior bilateral ovariectomy AND not on estrogen replacement)	M0	N1mi	T1c	Stage IB	YES
TCGA-A2-A0T4-01	Stage IIA	62	Positive	Negative	M0	624	0	LumA	Luminal B	Positive	ReacI	T2	Right Upper Inner Quadrant	Other (specify)	SLN and non-SLN biopsy	Positive	Positive	90-99%		2+		1.1	Infiltrating Lobular Carcinoma	Equivocal	Negative	Negative	Post (prior bilateral ovariectomy OR >12 mo since LMP with no prior hysterectomy)	M0	N0 (i-)	T2	Stage IIA
TCGA-A2-A0T5-01	Stage IIB	39	Positive	Negative	M0	531	0	LumA	Luminal A	Positive	LumA	T2	Left	Sentinel node biopsy alone		Positive	Positive	90-99%		1+		1.3	Infiltrating Ductal Carcinoma	Negative	Negative	Negative	Pre (<6 months since LMP AND no prior bilateral ovariectomy AND not on estrogen replacement)	M0	N0 (i-)	T2	Stage IIA
TCGA-A2-A0T6-01	Stage IIB	50	Positive	Negative	M0	575	0	LumA	Luminal A	Positive	ReacI	T3	Left	Sentinel node biopsy alone		Positive	Positive	90-99%		1+			Infiltrating Lobular Carcinoma	Negative		Negative	Pre (<6 months since LMP AND no prior bilateral ovariectomy AND not on estrogen replacement)	M0	N0 (i-)	T3	Stage IIB
TCGA-A2-A0T7-01	Stage IIA	51	Positive	Negative	M0	631	0	LumA	Luminal A	Positive	ReacI	T2	Right Upper Inner Quadrant	Sentinel node biopsy alone		Positive	Positive	90-99%		1+			Infiltrating Ductal Carcinoma	Negative		Positive	Pre (<6 months since LMP AND no prior bilateral ovariectomy AND not on estrogen replacement)	M0	N0 (i+)	T2	Stage IIA
TCGA-A2-A0YC-01	Stage IIB	59	Positive	Negative	M0	989	0	LumA	Luminal A	Positive	ReacII	T2	Right Upper Inner Quadrant	Other (specify)	Sentinel lymph node biopsy x 2 and 1 non-sentinel lymph node biopsy	Positive	Positive	90-99%				1.18	Infiltrating Ductal Carcinoma		Negative	Close	Post (prior bilateral ovariectomy OR >12 mo since LMP with no prior hysterectomy)	M0	N1mi	T2	Stage IIB
TCGA-A2-A0YD-01	Stage IIB	63	Positive	Negative	M0	769	0	LumA	Luminal A	Positive	LumA	T3	Left Upper Outer Quadrant	Sentinel node biopsy alone		Positive	Positive	90-99%				1.04	Infiltrating Lobular Carcinoma		Negative	Negative	Post (prior bilateral ovariectomy OR >12 mo since LMP with no prior hysterectomy)	M0	N0 (i+)	T3	Stage IIB
TCGA-A2-A0YE-01	Stage IIB	48	Negative	Negative	M0	553	0	Basal	Basal-like	Negative	X	T2	Right Upper Outer Quadrant	Sentinel lymph node biopsy plus axillary dissection		Negative	Negative	<10%	<10%	0			Infiltrating Ductal Carcinoma	Negative		Negative	Post (prior bilateral ovariectomy OR >12 mo since LMP with no prior hysterectomy)	M0	N1a	T2	Stage IIB
TCGA-A2-A0YF-01	Stage IA	67	Positive	Negative	M0	469	0	LumA	Luminal A	Negative	ReacII	T1	Right	Sentinel node biopsy alone		Positive	Negative	90-99%	<10%	0			Infiltrating Ductal Carcinoma	Negative		Negative	Post (prior bilateral ovariectomy OR >12 mo since LMP with no prior hysterectomy)	M0	N0 (i+)	T1b	Stage I
TCGA-A2-A0YG-01	Stage IIIC	63	Positive	Positive	M0	665	0	LumB	Luminal B	Positive	Her2	T2	Left Upper Outer Quadrant	Axillary lymph node dissection alone		Positive	Positive	90-99%		3+			Infiltrating Ductal Carcinoma	Positive		Negative	Post (prior bilateral ovariectomy OR >12 mo since LMP with no prior hysterectomy)	M0	N3a	T2	Stage IIIC
TCGA-A2-A0YH-01	Stage IIIA	53	Positive	Negative	M0	658	0	LumB	Luminal B	Positive	LumA/B	T2	Left Lower Outer Quadrant	Axillary lymph node dissection alone		Positive	Positive	80-89%	<10%	0			Infiltrating Ductal Carcinoma	Negative		Negative	Post (prior bilateral ovariectomy OR >12 mo since LMP with no prior hysterectomy)	M0	N2a	T2	Stage IIIA
TCGA-A2-A0YI-01	Stage IA	62	Positive	Negative	M0	441	0	LumA	Luminal A	Positive	ReacI	T1	Right Upper Outer Quadrant	Other (specify)	Sentinel Lymph node biopsy and one non-sentinel lymph node biopsy	Positive	Positive	90-99%		1+			Infiltrating Ductal Carcinoma	Negative		Negative	Post (prior bilateral ovariectomy OR >12 mo since LMP with no prior hysterectomy)	M0	N0 (i+)	T1c	Stage I
TCGA-A2-A0YJ-01	Stage IIIA	39	Positive	Negative	M0	565	0	Basal	Basal-like	Negative	Basal	T3	Left	Axillary lymph node dissection alone		Positive	Negative	<10%		0			Infiltrating Ductal Carcinoma	Negative		Negative	Pre (<6 months since LMP AND no prior bilateral ovariectomy AND not on estrogen replacement)	M0	N2a	T3	Stage IIIA
TCGA-A2-A0YK-01	Stage IIA	61	Positive	Negative	M0	587	0	Normal	Normal-like	Negative	ReacII	T2	Left Upper Inner Quadrant|Left Upper Outer Quadrant|Left Lower Inner Quadrant|Left Lower Outer Quadrant	Sentinel node biopsy alone		Positive	Negative	90-99%		1+			Infiltrating Lobular Carcinoma	Negative		Close	Post (prior bilateral ovariectomy OR >12 mo since LMP with no prior hysterectomy)	M0	N0 (i-)	T2	Stage IIA
TCGA-A2-A0YL-01	Stage IIIA	48	Positive	Negative	M0	445	0	LumA	Luminal A	Positive	ReacI	T3	Left Upper Inner Quadrant|Left Upper Outer Quadrant|Left Lower Inner Quadrant|Left Lower Outer Quadrant	Sentinel lymph node biopsy plus axillary dissection		Positive	Positive	70-79%		1+			Infiltrating Lobular Carcinoma	Negative		Negative	Pre (<6 months since LMP AND no prior bilateral ovariectomy AND not on estrogen replacement)	M0	N2a	T3	Stage IIIA
TCGA-A2-A0YM-01	Stage IIA	67	Negative	Negative	M0	964	0	Basal	Basal-like	Negative	Basal	T2	Left Upper Outer Quadrant	Other (specify)	Sentinel lymph node biopsy and non-sentinel lymph node biopsy	Negative	Negative	<10%				1.08	Infiltrating Ductal Carcinoma		Negative	Negative	Post (prior bilateral ovariectomy OR >12 mo since LMP with no prior hysterectomy)	M0	N0 (i-)	T2	Stage IIA
TCGA-A2-A0YT-01	Stage IIIB	56	Positive	Negative	M0	723	1	LumB		Negative		T4	Left Upper Outer Quadrant	Axillary lymph node dissection alone		Positive	Negative	90-99%				1.3	Infiltrating Ductal Carcinoma		Negative	Negative	Post (prior bilateral ovariectomy OR >12 mo since LMP with no prior hysterectomy)	M0	N2a	T4b	Stage IIIB
TCGA-A2-A1FV-01	Stage IIB	74	Positive	Negative	M0	460	0	LumA		Positive		T3	Left	Sentinel node biopsy alone		Positive	Positive	90-99%		1+		0.92	Infiltrating Lobular Carcinoma	Negative	Negative	Negative	Post (prior bilateral ovariectomy OR >12 mo since LMP with no prior hysterectomy)	M0	N0 (i+)	T3	Stage IIB	YES
TCGA-A2-A1FW-01	Stage IIIA	62	Positive	Negative	M0	221	0	LumB		Negative		T3	Right Upper Outer Quadrant	Sentinel lymph node biopsy plus axillary dissection		Positive	Negative	90-99%					Infiltrating Ductal Carcinoma	Negative		Negative	Post (prior bilateral ovariectomy OR >12 mo since LMP with no prior hysterectomy)	M0	N2a	T3	Stage IIIA	YES
TCGA-A2-A1FX-01	Stage IIIA	61	Positive	Negative	M0	935	0	LumB		Positive		T3	Right Upper Outer Quadrant	Sentinel lymph node biopsy plus axillary dissection		Positive	Positive	70-79%			185	1.1	Infiltrating Ductal Carcinoma		Negative	Positive	Post (prior bilateral ovariectomy OR >12 mo since LMP with no prior hysterectomy)	M0	N2a	T3	Stage IIIA	YES
TCGA-A2-A1FZ-01	Stage IIA	63	Positive	Negative	M0	409	0	LumA		Positive		T2	Right	Sentinel node biopsy alone		Positive	Positive	90-99%					Infiltrating Ductal Carcinoma	Negative		Negative	Post (prior bilateral ovariectomy OR >12 mo since LMP with no prior hysterectomy)	M0	N0 (i-)	T2	Stage IIA	YES
TCGA-A2-A1G0-01	Stage IIB	49	Positive	Negative	M0	380	0	LumA		Positive		T2	Left Upper Inner Quadrant	Sentinel lymph node biopsy plus axillary dissection		Positive	Positive	90-99%		2+		1.2	Other, specify	Equivocal	Negative	Negative	Pre (<6 months since LMP AND no prior bilateral ovariectomy AND not on estrogen replacement)	M0	N1a	T2	Stage IIB	YES
TCGA-A2-A1G1-01	Stage IIB	85	Negative	Positive	M0	371	0	Basal		Negative		T2	Right Upper Outer Quadrant	Sentinel lymph node biopsy plus axillary dissection		Negative	Negative			2+	816	16.3	Infiltrating Ductal Carcinoma	Equivocal	Positive	Negative	Post (prior bilateral ovariectomy OR >12 mo since LMP with no prior hysterectomy)	M0	N1	T2	Stage IIB	YES
TCGA-A2-A1G4-01	Stage IIIA	71	Positive	Negative	M0	372	0	LumB		Positive		T3	Right Lower Outer Quadrant	Axillary lymph node dissection alone		Positive	Positive	90-99%					Infiltrating Ductal Carcinoma	Negative		Negative	Post (prior bilateral ovariectomy OR >12 mo since LMP with no prior hysterectomy)	M0	N1a	T3	Stage IIIA	YES
TCGA-A2-A1G6-01	Stage IIIA	50	Negative	Negative	M0	132	0	Normal		Negative		T2	Right	Axillary lymph node dissection alone		Negative	Negative			1+			Infiltrating Ductal Carcinoma	Negative		Negative	Pre (<6 months since LMP AND no prior bilateral ovariectomy AND not on estrogen replacement)	M0	N2a	T2	Stage IIIA	YES
TCGA-A2-A259-01	Stage IA	70	Positive	Negative	M0	1285	0	LumA		Positive		T1	Left	Sentinel node biopsy alone		Positive	Positive	90-99%			132	1.1	Infiltrating Ductal Carcinoma	Negative	Negative	Close	Post (prior bilateral ovariectomy OR >12 mo since LMP with no prior hysterectomy)	M0	N0 (i-)	T1c	Stage I	YES
TCGA-A2-A25A-01	Stage IIA	44	Positive	Negative	M0	2968	0	Normal		Positive		T2	Left Upper Inner Quadrant	Axillary lymph node dissection alone		Positive	Positive	<10%		2+		1.1	Infiltrating Lobular Carcinoma	Equivocal	Negative	Negative	Pre (<6 months since LMP AND no prior bilateral ovariectomy AND not on estrogen replacement)	M0	N0 (i-)	T2	Stage IIA	YES
TCGA-A2-A25B-01	Stage IIB	39	Positive	Negative	M0	258	0	LumB		Positive		T2	Left Upper Outer Quadrant	Sentinel lymph node biopsy plus axillary dissection		Positive	Positive	90-99%		2+		0.93	Infiltrating Ductal Carcinoma	Equivocal	Negative	Close	Pre (<6 months since LMP AND no prior bilateral ovariectomy AND not on estrogen replacement)	M0	N1	T2	Stage IIB	YES
TCGA-A2-A25C-01	Stage IIB	50	Positive	Negative	M0	285	0	LumB		Positive		T2	Left Lower Outer Quadrant	Sentinel lymph node biopsy plus axillary dissection		Positive	Positive	90-99%		1+			Infiltrating Ductal Carcinoma	Negative		Negative	Pre (<6 months since LMP AND no prior bilateral ovariectomy AND not on estrogen replacement)	M0	N1a	T2	Stage IIB	YES
TCGA-A2-A25D-01	Stage IIIC	90	Positive	Negative	M0	243	0	LumA		Negative		T2	Right Upper Outer Quadrant	Axillary lymph node dissection alone		Positive	Negative	70-79%		1+	145	1.22	Infiltrating Lobular Carcinoma	Negative	Negative	Positive	Post (prior bilateral ovariectomy OR >12 mo since LMP with no prior hysterectomy)	M0	N3a	T2	Stage IIIC	YES
TCGA-A2-A25E-01	Stage IIIA	34	Positive	Equivocal	M0	2511	0	LumB		Positive		T2	Left Upper Outer Quadrant	Axillary lymph node dissection alone		Positive	Positive	80-89%		2+		2.1	Infiltrating Ductal Carcinoma	Equivocal	Equivocal	Negative	Pre (<6 months since LMP AND no prior bilateral ovariectomy AND not on estrogen replacement)	M0	N2a	T2	Stage IIIA	YES
TCGA-A2-A25F-01	Stage IIA	66	Negative	Negative	M0	113	0	Basal		Positive		T2	Right Upper Outer Quadrant	Sentinel node biopsy alone		Negative	Positive		<10%				Infiltrating Ductal Carcinoma	Negative		Negative	Post (prior bilateral ovariectomy OR >12 mo since LMP with no prior hysterectomy)	M0	N0 (i-)	T2	Stage IIA	YES
TCGA-A2-A3KC-01								LumA					Right Lower Outer Quadrant	Sentinel lymph node biopsy plus axillary dissection		Positive	Positive	90-99%		2+	1.8	1	Infiltrating Lobular Carcinoma	Equivocal	Negative	Negative	Pre (<6 months since LMP AND no prior bilateral ovariectomy AND not on estrogen replacement)	M0	N1a	T2	Stage IIB	YES
TCGA-A2-A3KD-01								LumA					Right Upper Outer Quadrant	Sentinel lymph node biopsy plus axillary dissection		Positive	Positive	90-99%		1+		1.2	Mucinous Carcinoma	Negative	Negative	Positive	Pre (<6 months since LMP AND no prior bilateral ovariectomy AND not on estrogen replacement)	M0	N1mi	T3	Stage IIIA	YES
TCGA-A2-A3XS-01													Left Upper Outer Quadrant	Sentinel lymph node biopsy plus axillary dissection		Negative	Negative					1.3	Infiltrating Ductal Carcinoma		Negative	Positive	Post (prior bilateral ovariectomy OR >12 mo since LMP with no prior hysterectomy)	M0	N2a	T1	Stage IIIA	YES
TCGA-A2-A3XT-01													Left	Other (specify)	F plus axillary lymph node dissection	Negative	Negative					1.13	Infiltrating Ductal Carcinoma	Negative	Negative	Negative	Pre (<6 months since LMP AND no prior bilateral ovariectomy AND not on estrogen replacement)	M0	N1a	T2	Stage IIB	YES
TCGA-A2-A3XU-01													Left	Sentinel lymph node biopsy plus axillary dissection		Negative	Negative				1.66	1.1	Infiltrating Ductal Carcinoma		Negative	Negative	Post (prior bilateral ovariectomy OR >12 mo since LMP with no prior hysterectomy)	M0	N1mi	T2	Stage IIB	YES
TCGA-A2-A3XV-01													Right	Sentinel node biopsy alone		Positive	Negative	<10%		2+	4.5	2.6	Infiltrating Ductal Carcinoma	Equivocal	Positive	Negative	Pre (<6 months since LMP AND no prior bilateral ovariectomy AND not on estrogen replacement)	M0	N0	T2	Stage IIA	YES
TCGA-A2-A3XW-01													Right	Sentinel lymph node biopsy plus axillary dissection		Positive	Negative	90-99%	<10%			1.31	Infiltrating Ductal Carcinoma	Negative	Negative	Negative	Pre (<6 months since LMP AND no prior bilateral ovariectomy AND not on estrogen replacement)	M0	N1a	T2	Stage IIB	YES
TCGA-A2-A3XX-01													Left Lower Outer Quadrant	Sentinel node biopsy alone		Negative	Negative			1+		1.25	Infiltrating Ductal Carcinoma	Negative	Negative	Negative	Post (prior bilateral ovariectomy OR >12 mo since LMP with no prior hysterectomy)	M0	N0	T2	Stage IIA	YES
TCGA-A2-A3XY-01													Left Upper Outer Quadrant	Axillary lymph node dissection alone		Negative	Negative					1.13	Infiltrating Ductal Carcinoma	Negative	Negative	Negative	Post (prior bilateral ovariectomy OR >12 mo since LMP with no prior hysterectomy)	M0	N1a	T2	Stage IIB	YES
TCGA-A2-A3XZ-01													Left Upper Inner Quadrant|Left Upper Outer Quadrant	Sentinel node biopsy alone		Negative	Negative			3+			Infiltrating Ductal Carcinoma	Positive		Negative	Pre (<6 months since LMP AND no prior bilateral ovariectomy AND not on estrogen replacement)	M0	N0	T1c	Stage I	YES
TCGA-A2-A3Y0-01													Left Upper Outer Quadrant	Axillary lymph node dissection alone		Positive	Negative	90-99%		1+			Infiltrating Ductal Carcinoma	Negative		Close	Post (prior bilateral ovariectomy OR >12 mo since LMP with no prior hysterectomy)	M0	N1a	T2	Stage IIB	YES
TCGA-A2-A4RW-01													Right|Right Upper Outer Quadrant	Axillary lymph node dissection alone		Positive	Positive	80-89%		1+			Infiltrating Lobular Carcinoma	Negative		Negative	Pre (<6 months since LMP AND no prior bilateral ovariectomy AND not on estrogen replacement)	M0	N3a	T2	Stage IIIC	YES
TCGA-A2-A4RX-01													Right Lower Outer Quadrant	Sentinel node biopsy alone		Positive	Positive	<10%		1+			Metaplastic Carcinoma	Negative		Negative	Post (prior bilateral ovariectomy OR >12 mo since LMP with no prior hysterectomy)	M0	N0	T2	Stage IIA	YES
TCGA-A2-A4RY-01													Right	Axillary lymph node dissection alone		Positive	Positive	90-99%		1+			Infiltrating Lobular Carcinoma	Negative		Negative	Pre (<6 months since LMP AND no prior bilateral ovariectomy AND not on estrogen replacement)	M0	N3a	T3	Stage IIIC	YES
TCGA-A2-A4S0-01													Right Upper Outer Quadrant	Sentinel node biopsy alone		Positive	Positive	90-99%		1+			Mucinous Carcinoma	Negative		Negative	Post (prior bilateral ovariectomy OR >12 mo since LMP with no prior hysterectomy)	M0	N0	T2	Stage IIA	YES
TCGA-A2-A4S1-01													Right Upper Outer Quadrant	Sentinel node biopsy alone		Positive	Negative	<10%					Metaplastic Carcinoma	Negative		Negative	Post (prior bilateral ovariectomy OR >12 mo since LMP with no prior hysterectomy)	M0	N0	T2	Stage IIA	YES
TCGA-A2-A4S2-01													Right	Axillary lymph node dissection alone		Positive	Positive	90-99%		1+			Infiltrating Lobular Carcinoma	Negative		Negative	Post (prior bilateral ovariectomy OR >12 mo since LMP with no prior hysterectomy)	M0	N2	T3	Stage IIIA	YES
TCGA-A2-A4S3-01													Left Upper Outer Quadrant	Axillary lymph node dissection alone		Positive	Positive	90-99%					Infiltrating Ductal Carcinoma	Negative		Negative	Post (prior bilateral ovariectomy OR >12 mo since LMP with no prior hysterectomy)	M0	N1a	T2	Stage IIB	YES
TCGA-A7-A0CD-01	Stage IA	66	Positive	Negative	M0	372	0	LumA	Luminal A	Positive	LumA	T1	Left	Sentinel node biopsy alone		Positive	Positive	90-99%		2+	4.6	1.2	Infiltrating Ductal Carcinoma	Equivocal	Negative	Negative	Indeterminate (neither Pre or Postmenopausal)	M0	N0	T1	Stage I
TCGA-A7-A0CE-01	Stage IIA	57	Negative	Negative	M0	309	0	Basal	Basal-like	Negative	Basal	T2	Left	Sentinel lymph node biopsy plus axillary dissection		Negative	Negative	<10%		2+	3.2	1.1	Infiltrating Ductal Carcinoma	Equivocal	Negative	Negative	Indeterminate (neither Pre or Postmenopausal)	M0	N0 (i-)	T2	Stage IIA
TCGA-A7-A0CE-11		57				309	0						Left	Sentinel lymph node biopsy plus axillary dissection		Negative	Negative	<10%		2+	3.2	1.1	Infiltrating Ductal Carcinoma	Equivocal	Negative	Negative	Indeterminate (neither Pre or Postmenopausal)	M0	N0 (i-)	T2	Stage IIA
TCGA-A7-A0CG-01	Stage IIA	78	Positive	Negative	M0	230	0	LumA	Luminal A	Negative	ReacI	T2	Right Upper Outer Quadrant|Right	Sentinel lymph node biopsy plus axillary dissection		Positive	Negative	90-99%		1+			Mixed Histology (please specify)	Negative		Close	Post (prior bilateral ovariectomy OR >12 mo since LMP with no prior hysterectomy)	M0	N0 (i-)	T2	Stage IIA
TCGA-A7-A0CH-01	Stage IIA	79		Negative	M0	232	0	LumA	Luminal A		LumA	T2	Left Upper Outer Quadrant|Left	Sentinel node biopsy alone									Infiltrating Ductal Carcinoma			Negative	Post (prior bilateral ovariectomy OR >12 mo since LMP with no prior hysterectomy)	M0	N0 (i-)	T2	Stage IIA
TCGA-A7-A0CH-11		79				232	0						Left Upper Outer Quadrant|Left	Sentinel node biopsy alone									Infiltrating Ductal Carcinoma			Negative	Post (prior bilateral ovariectomy OR >12 mo since LMP with no prior hysterectomy)	M0	N0 (i-)	T2	Stage IIA
TCGA-A7-A0CJ-01	Stage IIA	57	Positive	Negative	M0	409	0	LumB	Luminal B	Positive	LumA/B	T2	Left	Sentinel lymph node biopsy plus axillary dissection		Positive	Positive	90-99%	<10%	1+			Infiltrating Ductal Carcinoma	Negative		Positive	Post (prior bilateral ovariectomy OR >12 mo since LMP with no prior hysterectomy)	M0	N0 (i-)	T2	Stage IIA
TCGA-A7-A0D9-01	Stage IIA	37	Positive	Negative	M0	272	0	LumA	Luminal A	Negative	ReacII	T2	Left Upper Outer Quadrant|Left	Axillary lymph node dissection alone		Positive	Negative	90-99%		1+			Infiltrating Ductal Carcinoma	Negative		Negative	Pre (<6 months since LMP AND no prior bilateral ovariectomy AND not on estrogen replacement)	M0	N0 (i-)	T2	Stage IIA
TCGA-A7-A0D9-11		37				272	0	Normal					Left Upper Outer Quadrant|Left	Axillary lymph node dissection alone		Positive	Negative	90-99%		1+			Infiltrating Ductal Carcinoma	Negative		Negative	Pre (<6 months since LMP AND no prior bilateral ovariectomy AND not on estrogen replacement)	M0	N0 (i-)	T2	Stage IIA
TCGA-A7-A0DA-01	Stage IIA	62	Negative	Negative	M0	373	0	Basal	Basal-like	Negative	X	T2	Left Lower Outer Quadrant	Sentinel lymph node biopsy plus axillary dissection		Negative	Negative			1+			Infiltrating Ductal Carcinoma	Negative		Negative	Post (prior bilateral ovariectomy OR >12 mo since LMP with no prior hysterectomy)	M0	N0 (i-)	T2	Stage IIA
TCGA-A7-A0DB-01	Stage IIA	56	Positive	Negative	M0	266	0	LumA	Luminal A	Positive	LumA	T2	Right	Sentinel lymph node biopsy plus axillary dissection		Positive	Positive	90-99%		1+			Infiltrating Ductal Carcinoma	Negative		Close	Post (prior bilateral ovariectomy OR >12 mo since LMP with no prior hysterectomy)	M0	N0 (i-)	T2	Stage IIA
TCGA-A7-A0DB-11		56				266	0	Normal					Right	Sentinel lymph node biopsy plus axillary dissection		Positive	Positive	90-99%		1+			Infiltrating Ductal Carcinoma	Negative		Close	Post (prior bilateral ovariectomy OR >12 mo since LMP with no prior hysterectomy)	M0	N0 (i-)	T2	Stage IIA
TCGA-A7-A0DC-01	Stage IA	63	Positive	Negative	M0	386	0	LumA		Negative		T1	Right Upper Outer Quadrant|Right	Sentinel lymph node biopsy plus axillary dissection		Positive	Negative	90-99%		1+			Infiltrating Ductal Carcinoma	Negative		Negative	Post (prior bilateral ovariectomy OR >12 mo since LMP with no prior hysterectomy)	M0	N0 (i-)	T1c	Stage IA
TCGA-A7-A0DC-11		63				386	0	Normal					Right Upper Outer Quadrant|Right	Sentinel lymph node biopsy plus axillary dissection		Positive	Negative	90-99%		1+			Infiltrating Ductal Carcinoma	Negative		Negative	Post (prior bilateral ovariectomy OR >12 mo since LMP with no prior hysterectomy)	M0	N0 (i-)	T1c	Stage IA
TCGA-A7-A13D-01	Stage IIA	46	Negative	Negative	M0	267	0	Basal	Basal-like	Positive	ReacII	T2	Right Upper Outer Quadrant	Sentinel node biopsy alone		Negative	Positive	<10%		2+	1.9	1.1	Infiltrating Ductal Carcinoma	Equivocal	Negative	Close	Post (prior bilateral ovariectomy OR >12 mo since LMP with no prior hysterectomy)	M0	N0 (i-)	T2	Stage IIA
TCGA-A7-A13E-01	Stage IIB	62	Positive	Negative	M0	326	0	Basal	Basal-like	Negative	Basal	T2	Left Upper Outer Quadrant	Sentinel lymph node biopsy plus axillary dissection		Positive	Negative	20-29%		2+	3.2	1.1	Infiltrating Ductal Carcinoma	Equivocal	Negative	Negative	Post (prior bilateral ovariectomy OR >12 mo since LMP with no prior hysterectomy)	MX	N1	T2	Stage IIB
TCGA-A7-A13E-11		62				326	0	Normal					Left Upper Outer Quadrant	Sentinel lymph node biopsy plus axillary dissection		Positive	Negative	20-29%		2+	3.2	1.1	Infiltrating Ductal Carcinoma	Equivocal	Negative	Negative	Post (prior bilateral ovariectomy OR >12 mo since LMP with no prior hysterectomy)	MX	N1	T2	Stage IIB
TCGA-A7-A13F-01	Stage IIIA	44	Positive	Negative	M0	387	0	LumB	Luminal B	Positive	LumA/B	T3	Right Upper Outer Quadrant	Sentinel lymph node biopsy plus axillary dissection		Positive	Positive			2+	3	1.1	Infiltrating Ductal Carcinoma	Equivocal	Negative	Negative	Pre (<6 months since LMP AND no prior bilateral ovariectomy AND not on estrogen replacement)	M0	N1a	T3	Stage IIIA
TCGA-A7-A13F-11		44				387	0	Normal					Right Upper Outer Quadrant	Sentinel lymph node biopsy plus axillary dissection		Positive	Positive			2+	3	1.1	Infiltrating Ductal Carcinoma	Equivocal	Negative	Negative	Pre (<6 months since LMP AND no prior bilateral ovariectomy AND not on estrogen replacement)	M0	N1a	T3	Stage IIIA
TCGA-A7-A13G-01	Stage IIA	79	Positive	Negative	M0	348	0	LumA		Positive		T2	Left	Sentinel node biopsy alone		Positive	Positive	90-99%		1+			Infiltrating Ductal Carcinoma	Negative		Negative	Post (prior bilateral ovariectomy OR >12 mo since LMP with no prior hysterectomy)	MX	N0	T2	Stage IIA	YES
TCGA-A7-A13G-11		79				348	0	LumA					Left	Sentinel node biopsy alone		Positive	Positive	90-99%		1+			Infiltrating Ductal Carcinoma	Negative		Negative	Post (prior bilateral ovariectomy OR >12 mo since LMP with no prior hysterectomy)	MX	N0	T2	Stage IIA	YES
TCGA-A7-A13H-01													Right	Sentinel lymph node biopsy plus axillary dissection		Positive	Positive	80-89%		2+	3.2	2.2	Infiltrating Lobular Carcinoma	Equivocal	Negative	Negative	Post (prior bilateral ovariectomy OR >12 mo since LMP with no prior hysterectomy)	MX	N1a	T2	Stage IIB	YES
TCGA-A7-A26E-01	Stage IIIA	71	Positive	Negative	M0	421	0	LumA		Positive		T3	Left	Sentinel lymph node biopsy plus axillary dissection		Positive	Positive	90-99%		1+			Infiltrating Lobular Carcinoma	Negative		Negative	Post (prior bilateral ovariectomy OR >12 mo since LMP with no prior hysterectomy)	MX	N1a	T3	Stage IIIA	YES
TCGA-A7-A26F-01	Stage IA	55	Negative	Negative	M0	257	0	Basal		Negative		T1	Left	Sentinel node biopsy alone		Negative	Negative			2+	1.9	1.1	Other, specify	Equivocal	Negative	Close	Post (prior bilateral ovariectomy OR >12 mo since LMP with no prior hysterectomy)	M0	N0	T1	Stage IA	YES
TCGA-A7-A26G-01	Stage IIA	50	Negative	Negative	M0	209	0	Basal		Negative		T2	Right	Sentinel lymph node biopsy plus axillary dissection		Negative	Negative						Other, specify	Negative		Negative	Pre (<6 months since LMP AND no prior bilateral ovariectomy AND not on estrogen replacement)	M0	N0 (i+)	T2	Stage IIA	YES
TCGA-A7-A26H-01	Stage IIA	72	Positive	Positive	M0	64	0	LumA		Negative		T1	Left	Sentinel lymph node biopsy plus axillary dissection		Positive	Negative	90-99%		2+	5.8	2.6	Infiltrating Ductal Carcinoma	Equivocal	Positive	Negative	Post (prior bilateral ovariectomy OR >12 mo since LMP with no prior hysterectomy)	M0	N1a	T1	Stage IIA	YES
TCGA-A7-A26I-01	Stage IIA	65	Negative	Negative	M0	122	0	Basal		Negative		T2	Left	Axillary lymph node dissection alone		Negative	Negative			2+	2.2	1.1	Infiltrating Ductal Carcinoma	Equivocal	Negative	Close	Post (prior bilateral ovariectomy OR >12 mo since LMP with no prior hysterectomy)	M0	N0	T2	Stage IIA	YES
TCGA-A7-A26J-01	Stage IIA	49	Positive	Negative	M0	67	0	LumA		Positive		T2	Left	Sentinel lymph node biopsy plus axillary dissection		Positive	Positive	90-99%		1+			Infiltrating Ductal Carcinoma	Negative		Negative	Pre (<6 months since LMP AND no prior bilateral ovariectomy AND not on estrogen replacement)	M0	N0	T2	Stage IIA	YES
TCGA-A7-A2KD-01								LumB					Right	No axillary staging		Positive	Positive	90-99%		3+			Infiltrating Ductal Carcinoma	Positive		Negative	Post (prior bilateral ovariectomy OR >12 mo since LMP with no prior hysterectomy)	MX	N2a	T2	Stage IIIA	YES
TCGA-A7-A3IY-01								LumA					Right Upper Outer Quadrant	Sentinel node biopsy alone		Positive	Positive	90-99%					Mucinous Carcinoma	Negative		Close	Post (prior bilateral ovariectomy OR >12 mo since LMP with no prior hysterectomy)	M0	N0	T1c	Stage I	YES
TCGA-A7-A3IZ-01								LumA					Right	Sentinel lymph node biopsy plus axillary dissection		Positive	Negative	90-99%		2+	3	1	Infiltrating Lobular Carcinoma	Equivocal	Negative	Positive	Post (prior bilateral ovariectomy OR >12 mo since LMP with no prior hysterectomy)	M0	N0 (i+)	T2	Stage IIA	YES
TCGA-A7-A3J0-01								LumA					Right	Sentinel node biopsy alone		Positive	Positive	90-99%		1+			Mucinous Carcinoma	Negative		Negative	Post (prior bilateral ovariectomy OR >12 mo since LMP with no prior hysterectomy)	M0	N0	T2	Stage IIA	YES
TCGA-A7-A3J1-01								LumA					Left	Sentinel lymph node biopsy plus axillary dissection		Positive	Positive	90-99%					Infiltrating Lobular Carcinoma	Negative		Negative	Post (prior bilateral ovariectomy OR >12 mo since LMP with no prior hysterectomy)	MX	N0	T1c	Stage IA	YES
TCGA-A7-A3RF-01													Left Upper Outer Quadrant	Sentinel node biopsy alone		Positive	Positive	90-99%					Mucinous Carcinoma	Negative		Positive	Post (prior bilateral ovariectomy OR >12 mo since LMP with no prior hysterectomy)	M0	N0	T2	Stage IIA	YES
TCGA-A7-A425-01													Right	Sentinel lymph node biopsy plus axillary dissection		Positive	Positive	90-99%	30-39%	3+	2.8	1.1	Infiltrating Lobular Carcinoma	Indeterminate	Negative	Negative	Post (prior bilateral ovariectomy OR >12 mo since LMP with no prior hysterectomy)	MX	N3a	T3	Stage IIIC	YES
TCGA-A7-A426-01													Right	Sentinel lymph node biopsy plus axillary dissection		Positive	Positive	70-79%	<10%				Infiltrating Lobular Carcinoma	Negative		Negative	Pre (<6 months since LMP AND no prior bilateral ovariectomy AND not on estrogen replacement)	MX	N3a	T3	Stage IIIC	YES
TCGA-A7-A4SA-01													Left Lower Outer Quadrant	Sentinel lymph node biopsy plus axillary dissection		Positive	Negative	80-89%		1+			Infiltrating Lobular Carcinoma	Negative		Negative	Pre (<6 months since LMP AND no prior bilateral ovariectomy AND not on estrogen replacement)	M0	N1a	T2	Stage IIB	YES
TCGA-A7-A4SA-11													Left Lower Outer Quadrant	Sentinel lymph node biopsy plus axillary dissection		Positive	Negative	80-89%		1+			Infiltrating Lobular Carcinoma	Negative		Negative	Pre (<6 months since LMP AND no prior bilateral ovariectomy AND not on estrogen replacement)	M0	N1a	T2	Stage IIB	YES
TCGA-A7-A4SB-01													Right Upper Outer Quadrant	Sentinel node biopsy alone		Positive	Positive	70-79%					Infiltrating Lobular Carcinoma	Negative		Positive	Post (prior bilateral ovariectomy OR >12 mo since LMP with no prior hysterectomy)	M0	N1mi	T3	Stage IIIA	YES
TCGA-A7-A4SC-01													Right Upper Outer Quadrant			Positive	Negative	90-99%		3+	2.4	1.1	Infiltrating Lobular Carcinoma	Equivocal	Negative	Negative	Post (prior bilateral ovariectomy OR >12 mo since LMP with no prior hysterectomy)	MX	N0	T3	Stage IIB	YES
TCGA-A7-A4SC-11													Right Upper Outer Quadrant			Positive	Negative	90-99%		3+	2.4	1.1	Infiltrating Lobular Carcinoma	Equivocal	Negative	Negative	Post (prior bilateral ovariectomy OR >12 mo since LMP with no prior hysterectomy)	MX	N0	T3	Stage IIB	YES
TCGA-A7-A4SD-01													Right	Sentinel node biopsy alone		Negative	Negative			2+	6.4	1.3	Infiltrating Ductal Carcinoma	Equivocal	Negative	Negative	Post (prior bilateral ovariectomy OR >12 mo since LMP with no prior hysterectomy)	M0	N0	T2	Stage IIA	YES
TCGA-A7-A4SD-11													Right	Sentinel node biopsy alone		Negative	Negative			2+	6.4	1.3	Infiltrating Ductal Carcinoma	Equivocal	Negative	Negative	Post (prior bilateral ovariectomy OR >12 mo since LMP with no prior hysterectomy)	M0	N0	T2	Stage IIA	YES
TCGA-A7-A4SE-01													Left	Sentinel node biopsy alone		Negative	Negative		<10%	1+			Infiltrating Ductal Carcinoma	Negative		Negative	Post (prior bilateral ovariectomy OR >12 mo since LMP with no prior hysterectomy)	M0	N0	T2	Stage IIA	YES
TCGA-A7-A4SE-11													Left	Sentinel node biopsy alone		Negative	Negative		<10%	1+			Infiltrating Ductal Carcinoma	Negative		Negative	Post (prior bilateral ovariectomy OR >12 mo since LMP with no prior hysterectomy)	M0	N0	T2	Stage IIA	YES
TCGA-A7-A4SF-01													Right	Sentinel node biopsy alone		Positive	Negative	90-99%		3+			Infiltrating Ductal Carcinoma	Positive		Positive	Post (prior bilateral ovariectomy OR >12 mo since LMP with no prior hysterectomy)	M0	N0	T2	Stage IIA	YES
TCGA-A7-A56D-01													Left Lower Inner Quadrant	Sentinel lymph node biopsy plus axillary dissection		Positive	Positive	90-99%					Infiltrating Ductal Carcinoma	Negative		Negative	Post (prior bilateral ovariectomy OR >12 mo since LMP with no prior hysterectomy)	M0	N0	T2	Stage IIA	YES
TCGA-A7-A5ZV-01													Left	Sentinel node biopsy alone		Negative	Negative			2+	3.8	1.5	Infiltrating Carcinoma NOS	Equivocal	Negative	Negative	Post (prior bilateral ovariectomy OR >12 mo since LMP with no prior hysterectomy)	M0	N0	T2	Stage IIA	YES
TCGA-A7-A5ZW-01													Right Upper Outer Quadrant	Sentinel node biopsy alone		Positive	Positive	90-99%		1+			Infiltrating Ductal Carcinoma	Negative		Negative	Peri (6-12 months since last menstrual period)	M0	N1a	T1c	Stage IIA	YES
TCGA-A7-A5ZX-01													Left	Sentinel lymph node biopsy plus axillary dissection		Positive	Positive						Infiltrating Lobular Carcinoma	Negative			Pre (<6 months since LMP AND no prior bilateral ovariectomy AND not on estrogen replacement)	M0	N3a	T2	Stage IIIC	YES
TCGA-A7-A6VV-01													Right	Sentinel lymph node biopsy plus axillary dissection		Negative	Negative						Infiltrating Ductal Carcinoma	Negative		Negative	Peri (6-12 months since last menstrual period)	M0	N0	T2	Stage IIA	YES
TCGA-A7-A6VW-01													Left	Sentinel node biopsy alone		Negative	Negative						Infiltrating Ductal Carcinoma	Negative		Close	Post (prior bilateral ovariectomy OR >12 mo since LMP with no prior hysterectomy)	M0	N0	T2	Stage IIA	YES
TCGA-A7-A6VX-01													Left|Left Upper Outer Quadrant	Sentinel node biopsy alone		Positive	Positive	90-99%		1+			Infiltrating Ductal Carcinoma	Negative		Negative	Post (prior bilateral ovariectomy OR >12 mo since LMP with no prior hysterectomy)	M0	N0	T2	Stage IIA	YES
TCGA-A7-A6VY-01													Right|Right Upper Outer Quadrant	Sentinel lymph node biopsy plus axillary dissection		Negative	Negative						Infiltrating Ductal Carcinoma	Negative		Negative	Post (prior bilateral ovariectomy OR >12 mo since LMP with no prior hysterectomy)	M0	N1	T2	Stage IIB	YES
TCGA-A8-A06N-01	Stage IIIB	66	Positive	Negative	M0	0	0	LumB	Luminal B	Negative	LumA/B	T4	Left			Positive	Negative			0			Infiltrating Ductal Carcinoma	Negative	Negative	Negative	Post (prior bilateral ovariectomy OR >12 mo since LMP with no prior hysterectomy)	M0	N0	T4b	Stage IIIB
TCGA-A8-A06O-01	Stage I	60	Positive	Negative	M0	396	0	LumB	Luminal B	Positive		T1	Left			Positive	Positive			1+			Infiltrating Ductal Carcinoma	Negative	Negative	Negative	Post (prior bilateral ovariectomy OR >12 mo since LMP with no prior hysterectomy)	M0	N0	T1c	Stage I
TCGA-A8-A06P-01	Stage IIIA	63	Positive	Negative	M0	396	0	LumA	Luminal A	Positive	ReacI	T1	Right			Positive	Positive						Infiltrating Ductal Carcinoma	Negative	Negative	Negative	Post (prior bilateral ovariectomy OR >12 mo since LMP with no prior hysterectomy)	M0	N2a	T1c	Stage IIIA
TCGA-A8-A06Q-01	Stage IIIA	63	Positive	Negative	M0	31	0	LumB	Luminal B	Positive		T3	Left Upper Outer Quadrant			Positive	Positive			1+			Infiltrating Ductal Carcinoma	Negative	Negative	Negative	Post (prior bilateral ovariectomy OR >12 mo since LMP with no prior hysterectomy)	M0	N2	T3	Stage IIIA
TCGA-A8-A06R-01	Stage IIB	69	Positive	Equivocal	M0	546	0	LumB	Luminal B	Negative	ReacI	T2	Right Upper Outer Quadrant			Positive	Negative			2+			Infiltrating Ductal Carcinoma	Positive	Positive	Negative	Post (prior bilateral ovariectomy OR >12 mo since LMP with no prior hysterectomy)	M0	N1a	T2	Stage IIB
TCGA-A8-A06T-01	Stage IIIA	75	Positive	Negative	M0	1249	0	LumA	Luminal A	Positive		T3	Left Upper Outer Quadrant			Positive	Positive			2+			Infiltrating Ductal Carcinoma	Positive	Positive	Negative	Post (prior bilateral ovariectomy OR >12 mo since LMP with no prior hysterectomy)	M0	N1a	T3	Stage IIIA
TCGA-A8-A06U-01	Stage IIB	80	Positive	Equivocal	M0	882	1	LumA	Luminal A	Positive	LumA/B	T2	Right Upper Outer Quadrant			Positive	Positive			2+			Infiltrating Ductal Carcinoma	Positive	Positive	Negative	Post (prior bilateral ovariectomy OR >12 mo since LMP with no prior hysterectomy)	M0	N1a	T2	Stage IIB
TCGA-A8-A06X-01	Stage IIB	77	Positive	Positive	M0	943	1	LumB	Luminal B	Negative	LumA/B	T3	Right Upper Outer Quadrant			Positive	Negative			3+			Infiltrating Ductal Carcinoma	Positive	Positive	Negative	Post (prior bilateral ovariectomy OR >12 mo since LMP with no prior hysterectomy)	M0	N0	T3	Stage IIB
TCGA-A8-A06Y-01	Stage IIA	66	Positive	Negative	M0	791	0	LumA	Luminal A	Positive	LumA	T2	Left Upper Outer Quadrant			Positive	Positive			1+			Infiltrating Ductal Carcinoma	Negative	Negative	Negative	Post (prior bilateral ovariectomy OR >12 mo since LMP with no prior hysterectomy)	M0	N0	T2	Stage IIA
TCGA-A8-A06Z-01	Stage IIB	84	Positive	Negative	M0	31	0	LumB	Luminal B	Positive	Her2	T3	Right Upper Outer Quadrant			Positive	Positive			1+			Infiltrating Ductal Carcinoma	Negative	Negative		Post (prior bilateral ovariectomy OR >12 mo since LMP with no prior hysterectomy)	M0	N0	T3	Stage IIB
TCGA-A8-A075-01	Stage IIB	42	Positive	Negative	M0	517	0	LumB	HER2-enriched	Positive	X	T2	Left Upper Outer Quadrant			Positive	Positive			2+			Infiltrating Ductal Carcinoma	Positive	Positive	Negative	Pre (<6 months since LMP AND no prior bilateral ovariectomy AND not on estrogen replacement)	M0	N1a	T2	Stage IIB
TCGA-A8-A076-01	Stage IIA	66	Positive	Positive	M0	1641	0	LumB	HER2-enriched	Positive	Her2	T2	Left Upper Outer Quadrant			Positive	Positive			3+			Infiltrating Ductal Carcinoma	Positive	Positive	Negative	Post (prior bilateral ovariectomy OR >12 mo since LMP with no prior hysterectomy)	M0	N0	T2	Stage IIA
TCGA-A8-A079-01	Stage IIIB	69	Positive	Negative	M0	274	0	LumB	Luminal B	Positive	LumA/B	T4	Left Upper Outer Quadrant			Positive	Positive			1+			Infiltrating Ductal Carcinoma	Negative	Negative	Negative	Post (prior bilateral ovariectomy OR >12 mo since LMP with no prior hysterectomy)	M0	N3	T4b	Stage IIIB
TCGA-A8-A07B-01	Stage IIA	69	Positive	Positive	M0	1004	0	LumA	HER2-enriched	Positive		T2	Left Lower Outer Quadrant			Positive	Positive			3+			Infiltrating Ductal Carcinoma	Positive	Positive	Negative	Post (prior bilateral ovariectomy OR >12 mo since LMP with no prior hysterectomy)	M0	N0	T2	Stage IIA
TCGA-A8-A07C-01	Stage IIA	57	Negative	Negative	M0	580	0	Basal	Basal-like	Negative		T2	Right Upper Outer Quadrant			Negative	Negative			1+			Infiltrating Ductal Carcinoma	Negative	Negative	Negative	Post (prior bilateral ovariectomy OR >12 mo since LMP with no prior hysterectomy)	M0	N0	T2	Stage IIA
TCGA-A8-A07E-01	Stage X	81	Positive	Negative	M0	608	0	LumA	Luminal A	Positive	ReacII	T4	Left Upper Outer Quadrant			Positive	Positive			1+			Infiltrating Ductal Carcinoma	Negative	Negative	Negative	Post (prior bilateral ovariectomy OR >12 mo since LMP with no prior hysterectomy)	MX	N3a	T4b	Stage X
TCGA-A8-A07F-01	Stage IIB	65	Positive	Negative	M0	576	0	LumA	Luminal A	Positive	ReacI	T2	Left Upper Outer Quadrant			Positive	Positive			1+			Infiltrating Ductal Carcinoma	Negative	Negative	Negative	Post (prior bilateral ovariectomy OR >12 mo since LMP with no prior hysterectomy)	M0	N1a	T2	Stage IIB
TCGA-A8-A07G-01	Stage IIA	65	Positive	Negative	M0	576	0	LumA	Luminal A	Positive		T1	Right Upper Outer Quadrant			Positive	Positive			1+			Infiltrating Ductal Carcinoma	Negative	Negative	Negative	Post (prior bilateral ovariectomy OR >12 mo since LMP with no prior hysterectomy)	M0	N1a	T1c	Stage IIA
TCGA-A8-A07I-01	Stage IIIA	69	Positive	Positive	M0	426	0	Her2	HER2-enriched	Negative	Her2	T2	Left Upper Outer Quadrant			Positive	Negative			3+			Infiltrating Ductal Carcinoma	Positive	Positive	Negative	Post (prior bilateral ovariectomy OR >12 mo since LMP with no prior hysterectomy)	M0	N2a	T2	Stage IIIA
TCGA-A8-A07J-01	Stage IIB	35	Positive	Negative	M0	365	0	LumA	Luminal A	Positive		T2	Right Upper Outer Quadrant			Positive	Positive			1+			Infiltrating Ductal Carcinoma	Negative	Negative	Negative	Pre (<6 months since LMP AND no prior bilateral ovariectomy AND not on estrogen replacement)	M0	N1a	T2	Stage IIB
TCGA-A8-A07L-01	Stage IIIA	58	Positive	Negative	M0	517	0	LumB	Luminal B	Positive		T3	Right Upper Outer Quadrant			Positive	Positive			0			Infiltrating Ductal Carcinoma	Negative	Negative	Negative	Post (prior bilateral ovariectomy OR >12 mo since LMP with no prior hysterectomy)	M0	N1a	T3	Stage IIIA
TCGA-A8-A07O-01	Stage IIA	51	Negative	Negative	M0	304	0	Basal	Basal-like	Negative	Basal	T2	Right Upper Outer Quadrant			Negative	Negative			1+			Infiltrating Ductal Carcinoma	Negative	Negative	Negative	Post (prior bilateral ovariectomy OR >12 mo since LMP with no prior hysterectomy)	M0	N0	T2	Stage IIA
TCGA-A8-A07P-01	Stage IIB	68	Positive	Positive	M0	334	0	LumA	Luminal A	Positive	LumA/B	T2	Left Upper Outer Quadrant			Positive	Positive			2+			Infiltrating Ductal Carcinoma	Positive	Positive	Negative	Post (prior bilateral ovariectomy OR >12 mo since LMP with no prior hysterectomy)	M0	N1	T2	Stage IIB
TCGA-A8-A07R-01	Stage IIIC	80	Negative	Equivocal	M0	273	0	Basal	Basal-like	Negative	Basal	T2	Left Upper Outer Quadrant			Negative	Negative			2+			Infiltrating Ductal Carcinoma	Positive		Positive		M0	N3a	T2	Stage IIIC
TCGA-A8-A07S-01	Stage IIA	73	Positive	Negative	M0	242	0	LumB	Luminal B	Negative	LumA	T2	Left Upper Outer Quadrant			Positive	Negative						Mixed Histology (please specify)	Negative	Negative	Positive	Post (prior bilateral ovariectomy OR >12 mo since LMP with no prior hysterectomy)	M0	N0	T2	Stage IIA
TCGA-A8-A07U-01	Stage IIIA	66	Negative	Negative	M0	303	0	Basal	Basal-like	Positive		T2	Right Upper Outer Quadrant			Negative	Positive						Infiltrating Ductal Carcinoma	Negative	Negative	Negative	Post (prior bilateral ovariectomy OR >12 mo since LMP with no prior hysterectomy)	M0	N2a	T2	Stage IIIA
TCGA-A8-A07W-01	Stage IV	76	Positive	Negative	M1	304	0	LumB	Luminal B	Positive	LumA/B	T2	Left Upper Outer Quadrant			Positive	Positive						Infiltrating Ductal Carcinoma	Negative	Negative	Positive	Post (prior bilateral ovariectomy OR >12 mo since LMP with no prior hysterectomy)	M1	NX	T2	Stage IV
TCGA-A8-A07Z-01	Stage IIA	85	Positive	Negative	M0	853	0		Luminal B	Positive	LumA	T2	Left			Positive	Positive						Infiltrating Ductal Carcinoma	Negative	Negative	Negative	Post (prior bilateral ovariectomy OR >12 mo since LMP with no prior hysterectomy)	M0	N0	T2	Stage IIA
TCGA-A8-A081-01	Stage IIA	80	Positive	Negative	M0	0	0	LumB	HER2-enriched	Positive	Her2	T2	Right			Positive	Positive			1+			Infiltrating Ductal Carcinoma	Negative	Negative	Negative	Post (prior bilateral ovariectomy OR >12 mo since LMP with no prior hysterectomy)	M0	N0	T2	Stage IIA
TCGA-A8-A082-01	Stage IIB	58	Positive	Negative	M0	549	0	LumB	Luminal B	Positive	LumA	T2	Right			Positive	Positive			1+			Infiltrating Ductal Carcinoma	Negative	Negative	Negative	Post (prior bilateral ovariectomy OR >12 mo since LMP with no prior hysterectomy)	M0	N1a	T2	Stage IIB
TCGA-A8-A083-01	Stage IIB	67	Positive	Negative	M0	0	0	LumA	Luminal A	Positive	LumA	T3	Left			Positive	Positive			1+			Infiltrating Ductal Carcinoma	Negative	Negative	Negative	Post (prior bilateral ovariectomy OR >12 mo since LMP with no prior hysterectomy)	M0	N0	T3	Stage IIB
TCGA-A8-A084-01	Stage IIB	81	Positive	Negative	M0	458	0	LumB	Luminal B	Negative	X	T2	Left			Positive	Negative			1+			Infiltrating Ductal Carcinoma	Negative	Negative	Positive	Post (prior bilateral ovariectomy OR >12 mo since LMP with no prior hysterectomy)	M0	N1a	T2	Stage IIB
TCGA-A8-A085-01	Stage IIB	44	Positive	Negative	M0	1124	0	LumB	Luminal B	Positive	LumA/B	T2	Left			Positive	Positive			1+			Infiltrating Ductal Carcinoma	Negative	Negative	Negative		M0	N1a	T2	Stage IIB
TCGA-A8-A086-01	Stage IIA	59	Positive	Negative	M0	396	0	LumA	Luminal A	Positive	LumA	T1	Right			Positive	Positive			0			Infiltrating Ductal Carcinoma	Negative	Negative	Negative	Post (prior bilateral ovariectomy OR >12 mo since LMP with no prior hysterectomy)	M0	N1a	T1c	Stage IIA
TCGA-A8-A08A-01	Stage I	89	Positive	Negative	M0	30	0		Luminal A	Positive	LumA	T1	Left Upper Inner Quadrant			Positive	Positive			1+			Infiltrating Ductal Carcinoma	Negative	Negative	Negative	Post (prior bilateral ovariectomy OR >12 mo since LMP with no prior hysterectomy)	M0	N0	T1c	Stage I
TCGA-A8-A08B-01	Stage IIA	52	Positive	Positive	M0	702	0	Her2	HER2-enriched	Negative		T2	Right Upper Inner Quadrant			Positive	Negative			3+			Infiltrating Ductal Carcinoma	Positive	Positive	Negative	Pre (<6 months since LMP AND no prior bilateral ovariectomy AND not on estrogen replacement)	M0	N0	T2	Stage IIA
TCGA-A8-A08C-01	Stage IIA	65	Positive	Negative	M0	607	0	LumA	Luminal A	Positive		T2	Left Upper Inner Quadrant			Positive	Positive			2+			Infiltrating Ductal Carcinoma	Positive	Positive	Negative	Post (prior bilateral ovariectomy OR >12 mo since LMP with no prior hysterectomy)	M0	N0	T2	Stage IIA
TCGA-A8-A08F-01	Stage IIIC	59	Positive	Negative	M0	549	0	LumB	Luminal B	Positive		T2	Right Upper Inner Quadrant			Positive	Positive			1+			Infiltrating Ductal Carcinoma	Negative	Negative	Negative	Post (prior bilateral ovariectomy OR >12 mo since LMP with no prior hysterectomy)	M0	N3a	T2	Stage IIIC
TCGA-A8-A08G-01	Stage IIA	41	Positive	Positive	M0	606	0	LumB	Luminal B	Positive	LumA/B	T2	Left Upper Inner Quadrant			Positive	Positive			3+			Infiltrating Ductal Carcinoma	Positive	Positive	Negative	Pre (<6 months since LMP AND no prior bilateral ovariectomy AND not on estrogen replacement)	M0	N0	T2	Stage IIA
TCGA-A8-A08H-01	Stage IIA	66	Positive	Positive	M0	0	0	Normal	Basal-like	Positive	ReacI	T2	Left Upper Inner Quadrant			Positive	Positive			3+			Infiltrating Ductal Carcinoma	Positive	Positive	Negative	Post (prior bilateral ovariectomy OR >12 mo since LMP with no prior hysterectomy)	M0	N0	T2	Stage IIA
TCGA-A8-A08I-01	Stage IIA	53	Positive	Negative	M0	365	0	LumB	Luminal B	Positive		T2	Right Upper Inner Quadrant			Positive	Positive			1+			Infiltrating Ductal Carcinoma	Negative	Negative	Negative	Post (prior bilateral ovariectomy OR >12 mo since LMP with no prior hysterectomy)	M0	N0	T2	Stage IIA
TCGA-A8-A08J-01	Stage IV	52	Positive	Negative	M1	1127	1	Her2	HER2-enriched	Negative	Her2	T4	Right			Positive	Negative			1+			Infiltrating Ductal Carcinoma	Negative	Negative	Positive	Post (prior bilateral ovariectomy OR >12 mo since LMP with no prior hysterectomy)	M1	N3	T4b	Stage IV
TCGA-A8-A08L-01	Stage IIIA	89	Positive	Negative	M0	304	1	Her2	HER2-enriched	Negative	X	T3	Left			Positive	Negative			1+			Infiltrating Ductal Carcinoma	Negative	Negative	Negative	Post (prior bilateral ovariectomy OR >12 mo since LMP with no prior hysterectomy)	M0	N2a	T3	Stage IIIA
TCGA-A8-A08O-01	Stage IV	45	Positive	Negative	M1	942	0	LumA	Luminal A	Positive	ReacI	T2	Right			Positive	Positive			1+			Infiltrating Ductal Carcinoma	Negative	Negative	Positive	Pre (<6 months since LMP AND no prior bilateral ovariectomy AND not on estrogen replacement)	M1	N3a	T2	Stage IV
TCGA-A8-A08P-01	Stage IIIA	70	Positive	Positive	M0	942	0	LumB	Luminal B	Positive	ReacII	T2	Right			Positive	Positive			3+			Infiltrating Ductal Carcinoma	Positive	Positive	Negative	Post (prior bilateral ovariectomy OR >12 mo since LMP with no prior hysterectomy)	M0	N2a	T2	Stage IIIA
TCGA-A8-A08R-01	Stage IIB	52	Negative	Negative	M0	30	0	Basal	Basal-like	Negative		T2	Left			Negative	Negative			1+			Infiltrating Ductal Carcinoma	Negative	Negative	Negative	Post (prior bilateral ovariectomy OR >12 mo since LMP with no prior hysterectomy)	M0	N1a	T2	Stage IIB
TCGA-A8-A08S-01	Stage IIA	71	Positive	Positive	M0	580	0	LumB		Positive		T1	Left			Positive	Positive			3+			Infiltrating Ductal Carcinoma	Positive	Positive	Negative	Post (prior bilateral ovariectomy OR >12 mo since LMP with no prior hysterectomy)	M0	N1	T1c	Stage IIA
TCGA-A8-A08T-01	Stage IV	64	Positive	Negative	M1	2830	0	LumA	Luminal A	Positive	LumA	T2	Right			Positive	Positive			2+			Infiltrating Ductal Carcinoma	Positive	Positive	Positive	Post (prior bilateral ovariectomy OR >12 mo since LMP with no prior hysterectomy)	M1	N1a	T2	Stage IV
TCGA-A8-A08X-01	Stage IIIC	43	Negative	Positive	M0	1034	0	Her2	HER2-enriched	Negative	Her2	T4	Left			Negative	Negative			3+			Infiltrating Ductal Carcinoma	Positive	Positive	Negative	Pre (<6 months since LMP AND no prior bilateral ovariectomy AND not on estrogen replacement)	M0	N3a	T4d	Stage IIIC
TCGA-A8-A08Z-01	Stage IIIB	76	Positive	Negative	M0	1217	0	LumA	Luminal A	Positive	LumA	T4	Left			Positive	Positive			1+			Infiltrating Ductal Carcinoma	Negative	Negative	Negative	Post (prior bilateral ovariectomy OR >12 mo since LMP with no prior hysterectomy)	M0	N3a	T4b	[Discrepancy]
TCGA-A8-A090-01	Stage IIA	74	Positive	Negative	M0	0	0	LumA	Luminal A	Positive		T2	Right			Positive	Positive			2+			Infiltrating Ductal Carcinoma	Positive	Positive	Negative	Post (prior bilateral ovariectomy OR >12 mo since LMP with no prior hysterectomy)	M0	N0	T2	Stage IIA
TCGA-A8-A091-01	Stage IIA	61	Positive	Negative	M0	580	0	LumA	Luminal A	Negative	LumA/B	T2	Right			Positive	Negative			1+			Infiltrating Ductal Carcinoma	Negative	Negative	Negative	Post (prior bilateral ovariectomy OR >12 mo since LMP with no prior hysterectomy)	M0	N0	T2	Stage IIA
TCGA-A8-A092-01	Stage IIIA	48	Positive	Negative	M0	518	0	LumB	HER2-enriched	Positive		T2	Left			Positive	Positive			1+			Infiltrating Ductal Carcinoma	Negative	Negative	Negative	Pre (<6 months since LMP AND no prior bilateral ovariectomy AND not on estrogen replacement)	M0	N2a	T2	Stage IIIA
TCGA-A8-A093-01	Stage IIA	61	Positive	Negative	M0	545	0	LumA	Luminal A	Positive		T2	Right			Positive	Positive			1+			Infiltrating Ductal Carcinoma	Negative	Negative	Negative	Post (prior bilateral ovariectomy OR >12 mo since LMP with no prior hysterectomy)	M0	N0	T2	Stage IIA
TCGA-A8-A094-01	Stage IIA	75	Positive	Negative	M0	0	0	Her2	HER2-enriched	Negative	Basal	T2	Left			Positive	Negative			1+			Infiltrating Ductal Carcinoma	Negative	Negative	Negative	Post (prior bilateral ovariectomy OR >12 mo since LMP with no prior hysterectomy)	M0	N0	T2	Stage IIA
TCGA-A8-A095-01	Stage I	45	Positive	Negative	M0	1276	0	LumB	Luminal B	Positive	ReacII	T1	Left			Positive	Positive			1+			Infiltrating Ductal Carcinoma	Negative	Negative	Negative	Pre (<6 months since LMP AND no prior bilateral ovariectomy AND not on estrogen replacement)	M0	N0	T1c	Stage I
TCGA-A8-A096-01	Stage IIA	73	Positive	Negative	M0	0	0	LumB	Luminal B	Positive		T2	Right			Positive	Positive			1+			Infiltrating Ductal Carcinoma	Negative	Negative	Negative	Post (prior bilateral ovariectomy OR >12 mo since LMP with no prior hysterectomy)	M0	N0	T2	Stage IIA
TCGA-A8-A097-01	Stage IIB	65	Positive	Positive	M0	365	0	LumA	Luminal B	Positive		T2	Left			Positive	Positive			2+			Infiltrating Ductal Carcinoma	Positive	Positive	Negative	Post (prior bilateral ovariectomy OR >12 mo since LMP with no prior hysterectomy)	M0	N1	T2	Stage IIB
TCGA-A8-A099-01	Stage X	76	Positive	Positive	M0	304	0	LumA	Luminal A	Positive	LumA/B	T4	Right			Positive	Positive			3+			Infiltrating Ductal Carcinoma	Positive	Positive		Post (prior bilateral ovariectomy OR >12 mo since LMP with no prior hysterectomy)	MX	N3a	T4b	Stage X
TCGA-A8-A09A-01	Stage X	40	Positive	Negative	M0	304	0	LumA	Luminal A	Positive	LumA	T2	Left			Positive	Positive			1+			Infiltrating Ductal Carcinoma	Negative	Negative	Positive	Pre (<6 months since LMP AND no prior bilateral ovariectomy AND not on estrogen replacement)	M0	NX	T2	Stage X
TCGA-A8-A09B-01	Stage IIIB	58	Positive	Negative	M0	365	0	LumA	Luminal A	Positive	LumA	T4	Left			Positive	Positive						Infiltrating Ductal Carcinoma	Negative	Negative	Negative	Post (prior bilateral ovariectomy OR >12 mo since LMP with no prior hysterectomy)	M0	N1a	T4b	Stage IIIB
TCGA-A8-A09C-01	Stage X	69	Positive	Negative	M0	31	0	LumB	Luminal B	Positive	LumA	T2	Right			Positive	Positive			0			Infiltrating Ductal Carcinoma	Negative	Negative		Post (prior bilateral ovariectomy OR >12 mo since LMP with no prior hysterectomy)	MX	N0	T2	Stage X
TCGA-A8-A09D-01	Stage IIB	47	Positive	Negative	M0	396	0	LumA	Luminal B	Positive		T2	Right Lower Outer Quadrant			Positive	Positive			1+			Infiltrating Ductal Carcinoma	Negative	Negative	Negative	Post (prior bilateral ovariectomy OR >12 mo since LMP with no prior hysterectomy)	M0	N1	T2	Stage IIB
TCGA-A8-A09E-01	Stage IIIB	73	Positive	Equivocal	M0	942	0			Positive		T4	Left Lower Outer Quadrant			Positive	Positive			2+			Infiltrating Ductal Carcinoma	Positive	Positive	Positive	Post (prior bilateral ovariectomy OR >12 mo since LMP with no prior hysterectomy)	M0	N1a	T4b	Stage IIIB
TCGA-A8-A09G-01	Stage IIIC	79	Positive	Positive	M0	0	0	Her2	HER2-enriched	Negative	Her2	T3	Right Lower Outer Quadrant			Positive	Negative			2+			Infiltrating Ductal Carcinoma	Positive	Positive	Negative	Post (prior bilateral ovariectomy OR >12 mo since LMP with no prior hysterectomy)	M0	N3a	T3	Stage IIIC
TCGA-A8-A09I-01	Stage IIA	84	Positive	Positive	M0	1006	0	LumB	Luminal B	Positive	Her2	T2	Right Lower Outer Quadrant			Positive	Positive			3+			Infiltrating Ductal Carcinoma	Positive	Positive	Negative	Post (prior bilateral ovariectomy OR >12 mo since LMP with no prior hysterectomy)	M0	N0	T2	Stage IIA
TCGA-A8-A09K-01	Stage IIA	68	Positive	Negative	M0	911	0	LumA		Positive		T1	Left Lower Outer Quadrant			Positive	Positive			0			Infiltrating Ductal Carcinoma	Negative	Negative	Negative	Post (prior bilateral ovariectomy OR >12 mo since LMP with no prior hysterectomy)	M0	N1	T1c	Stage IIA
TCGA-A8-A09M-01	Stage IIIC	75	Positive	Negative	M0	457	0	LumB	Luminal B	Positive	LumA/B	T2	Right Lower Outer Quadrant			Positive	Positive			1+			Infiltrating Ductal Carcinoma	Negative	Negative	Negative	Post (prior bilateral ovariectomy OR >12 mo since LMP with no prior hysterectomy)	M0	N3a	T2	Stage IIIC
TCGA-A8-A09N-01	Stage IIIC	57	Positive	Positive	M0	31	0	LumB	Luminal B	Positive		T2	Right Lower Outer Quadrant			Positive	Positive			3+			Infiltrating Ductal Carcinoma	Positive	Positive	Negative	Post (prior bilateral ovariectomy OR >12 mo since LMP with no prior hysterectomy)	M0	N3a	T2	Stage IIIC
TCGA-A8-A09Q-01	Stage IIIB	83	Positive	Negative	M0	761	0	LumB	Luminal B	Positive		T4	Left Lower Inner Quadrant			Positive	Positive						Infiltrating Ductal Carcinoma	Negative	Negative	Positive	Post (prior bilateral ovariectomy OR >12 mo since LMP with no prior hysterectomy)	M0	N2a	T4b	Stage IIIB
TCGA-A8-A09R-01	Stage IIB	82	Positive	Negative	M0	273	0	LumB	Luminal B	Positive	Her2	T2	Left Lower Inner Quadrant			Positive	Positive			1+			Infiltrating Ductal Carcinoma	Negative	Negative	Negative	Post (prior bilateral ovariectomy OR >12 mo since LMP with no prior hysterectomy)	M0	N1	T2	Stage IIB
TCGA-A8-A09T-01	Stage X	68	Positive	Negative	M0	578	0	LumA	Luminal A	Positive		T1	Left			Positive	Positive						Infiltrating Lobular Carcinoma	Negative	Negative	Negative	Post (prior bilateral ovariectomy OR >12 mo since LMP with no prior hysterectomy)	MX	N0	T1c	Stage X
TCGA-A8-A09V-01	Stage IIA	51	Positive	Negative	M0	457	0	LumA	Luminal A	Positive		T2	Right Upper Inner Quadrant			Positive	Positive			0			Infiltrating Lobular Carcinoma	Negative	Negative	Negative	Pre (<6 months since LMP AND no prior bilateral ovariectomy AND not on estrogen replacement)	M0	N0	T2	Stage IIA
TCGA-A8-A09W-01	Stage IIIB	70	Positive	Negative	M0	30	0	LumB	Luminal B	Positive	Her2	T2	Right Upper Inner Quadrant			Positive	Positive			0			Infiltrating Lobular Carcinoma	Negative	Negative		Post (prior bilateral ovariectomy OR >12 mo since LMP with no prior hysterectomy)	M0	N3	T2	Stage IIIB
TCGA-A8-A09X-01	Stage IIIC	62	Negative	Negative	M0	426	1	Her2	HER2-enriched	Negative	Her2	T2	Left Upper Inner Quadrant			Negative	Negative			1+			Infiltrating Lobular Carcinoma	Negative	Negative		Post (prior bilateral ovariectomy OR >12 mo since LMP with no prior hysterectomy)	M0	N3a	T2	Stage IIIC
TCGA-A8-A09Z-01	Stage IIB	83	Positive	Negative	M0	0	0		Luminal B	Negative	Basal	T3	Right			Positive	Negative			1+			Infiltrating Lobular Carcinoma	Negative	Negative	Positive	Post (prior bilateral ovariectomy OR >12 mo since LMP with no prior hysterectomy)	M0	N0	T3	Stage IIB
TCGA-A8-A0A1-01	Stage IIA	84	Positive	Negative	M0	365	0	LumA	Luminal A	Positive		T2	Right			Positive	Positive						Infiltrating Lobular Carcinoma	Negative	Negative	Negative	Post (prior bilateral ovariectomy OR >12 mo since LMP with no prior hysterectomy)	M0	N0	T2	Stage IIA
TCGA-A8-A0A2-01	Stage IIA	66	Positive	Negative	M0	578	0	LumA	Luminal A	Positive		T2	Right Lower Outer Quadrant			Positive	Positive			0			Infiltrating Lobular Carcinoma	Negative	Negative	Negative	Post (prior bilateral ovariectomy OR >12 mo since LMP with no prior hysterectomy)	M0	N0	T2	Stage IIA
TCGA-A8-A0A4-01	Stage IIA	73	Positive	Negative	M0	396	0	LumA	Luminal A	Positive	ReacII	T2	Left			Positive	Positive						Infiltrating Lobular Carcinoma	Negative	Negative	Negative	Post (prior bilateral ovariectomy OR >12 mo since LMP with no prior hysterectomy)	M0	N0	T2	Stage IIA
TCGA-A8-A0A6-01	Stage IIIC	64	Positive	Negative	M0	640	0	LumA	Luminal A	Positive		T2	Left Upper Outer Quadrant			Positive	Positive			1+			Infiltrating Lobular Carcinoma	Negative	Negative	Negative	Post (prior bilateral ovariectomy OR >12 mo since LMP with no prior hysterectomy)	M0	N3a	T2	Stage IIIC
TCGA-A8-A0A7-01	Stage IIB	57	Negative	Positive	M0	30	0	Her2	HER2-enriched	Negative	Her2	T2	Right Upper Outer Quadrant			Negative	Negative			3+			Infiltrating Lobular Carcinoma	Positive	Positive	Negative	Post (prior bilateral ovariectomy OR >12 mo since LMP with no prior hysterectomy)	M0	N1a	T2	Stage IIB
TCGA-A8-A0A9-01	Stage IIA	80	Positive	Negative	M0	396	0	LumA	Luminal B	Positive		T2	Left Upper Outer Quadrant			Positive	Positive						Infiltrating Ductal Carcinoma	Negative	Negative	Negative	Post (prior bilateral ovariectomy OR >12 mo since LMP with no prior hysterectomy)	M0	N0	T2	Stage IIA
TCGA-A8-A0AB-01	Stage IIA	54	Positive	Negative	M0	517	0	LumA	Luminal B	Positive		T2	Left Upper Outer Quadrant			Positive	Positive			2+			Infiltrating Lobular Carcinoma	Positive	Positive	Negative	Post (prior bilateral ovariectomy OR >12 mo since LMP with no prior hysterectomy)	M0	N0	T2	Stage IIA
TCGA-A8-A0AD-01	Stage I	83	Positive	Negative	M0	1157	0	LumA	Luminal A	Positive		T1	Right Upper Outer Quadrant			Positive	Positive			1+			Mixed Histology (please specify)	Negative	Negative	Negative	Post (prior bilateral ovariectomy OR >12 mo since LMP with no prior hysterectomy)	M0	N0	T1c	Stage I
TCGA-AC-A23C-01		62	Positive	Positive	M0	29	0	LumA		Positive		T2	Left			Positive	Positive	90-99%					Infiltrating Ductal Carcinoma	Positive	Positive	Negative	Post (prior bilateral ovariectomy OR >12 mo since LMP with no prior hysterectomy)	MX	N1	T2	Stage IIB	YES
TCGA-AC-A23E-01		50	Positive	Negative	M0	72	0	LumA		Positive		T2	Right	Sentinel node biopsy alone		Positive	Positive	30-39%					Infiltrating Ductal Carcinoma			Negative		MX	N1	T2	Stage IIB	YES
TCGA-AC-A23G-01								LumA					Right Upper Inner Quadrant			Positive	Positive	90-99%					Infiltrating Lobular Carcinoma	Positive	Positive	Negative	Post (prior bilateral ovariectomy OR >12 mo since LMP with no prior hysterectomy)	MX	N1	T1c	Stage IIA	YES
TCGA-AC-A23H-01		90	Positive	Positive	M0	81	0	Her2		Negative		T2	Right Upper Inner Quadrant|Right Lower Inner Quadrant			Positive	Negative	10-19%					Infiltrating Ductal Carcinoma	Positive	Positive	Negative	Post (prior bilateral ovariectomy OR >12 mo since LMP with no prior hysterectomy)	M0	NX	T2	Stage IIA	NO
TCGA-AC-A23H-11		90				81	0	Normal					Right Upper Inner Quadrant|Right Lower Inner Quadrant			Positive	Negative	10-19%					Infiltrating Ductal Carcinoma	Positive	Positive	Negative	Post (prior bilateral ovariectomy OR >12 mo since LMP with no prior hysterectomy)	M0	NX	T2	Stage IIA	NO
TCGA-AC-A2B8-01								LumA					Right	Axillary lymph node dissection alone		Positive	Positive	90-99%					Infiltrating Lobular Carcinoma	Negative	Negative	Negative	Post (prior bilateral ovariectomy OR >12 mo since LMP with no prior hysterectomy)	M0	N0 (i-)	T3	Stage IIB	YES
TCGA-AC-A2BK-01								Basal					Left Upper Outer Quadrant	Axillary lymph node dissection alone		Negative	Negative						Infiltrating Ductal Carcinoma	Negative		Negative	Post (prior bilateral ovariectomy OR >12 mo since LMP with no prior hysterectomy)	MX	N2a	T2	Stage IIIA	YES
TCGA-AC-A2BM-01								LumB					Left Upper Inner Quadrant	Sentinel lymph node biopsy plus axillary dissection		Positive	Positive	60-69%					Infiltrating Ductal Carcinoma		Negative	Negative		MX	N1a	T2	Stage IIB	YES
TCGA-AC-A2FB-01								LumA					Left Upper Inner Quadrant	Sentinel node biopsy alone		Positive	Positive	90-99%	10-19%	3+			Infiltrating Lobular Carcinoma	Positive		Negative		MX	N0	T2	Stage IIA	YES
TCGA-AC-A2FB-11								Normal					Left Upper Inner Quadrant	Sentinel node biopsy alone		Positive	Positive	90-99%	10-19%	3+			Infiltrating Lobular Carcinoma	Positive		Negative		MX	N0	T2	Stage IIA	YES
TCGA-AC-A2FE-01													Right Upper Outer Quadrant	Sentinel lymph node biopsy plus axillary dissection		Positive	Positive	60-69%					Infiltrating Lobular Carcinoma			Negative	Post (prior bilateral ovariectomy OR >12 mo since LMP with no prior hysterectomy)	MX	N3a	T3	Stage IIIC	YES
TCGA-AC-A2FF-01								LumA					Right	Sentinel lymph node biopsy plus axillary dissection		Positive	Positive	30-39%				1.7	Infiltrating Lobular Carcinoma		Negative	Negative		MX	N1	T2	Stage IIB	YES
TCGA-AC-A2FF-11								Normal					Right	Sentinel lymph node biopsy plus axillary dissection		Positive	Positive	30-39%				1.7	Infiltrating Lobular Carcinoma		Negative	Negative		MX	N1	T2	Stage IIB	YES
TCGA-AC-A2FG-01								LumA					Left Upper Outer Quadrant	Sentinel lymph node biopsy plus axillary dissection		Positive	Negative	90-99%					Infiltrating Lobular Carcinoma		Negative	Negative	Post (prior bilateral ovariectomy OR >12 mo since LMP with no prior hysterectomy)	MX	N1a	T2	Stage IIB	YES
TCGA-AC-A2FG-11													Left Upper Outer Quadrant	Sentinel lymph node biopsy plus axillary dissection		Positive	Negative	90-99%					Infiltrating Lobular Carcinoma		Negative	Negative	Post (prior bilateral ovariectomy OR >12 mo since LMP with no prior hysterectomy)	MX	N1a	T2	Stage IIB	YES
TCGA-AC-A2FK-01								Normal					Left Upper Outer Quadrant			Positive	Positive	90-99%					Infiltrating Lobular Carcinoma		Negative	Negative		M0	N3a	T2	Stage IIIC	YES
TCGA-AC-A2FM-01													Right Upper Inner Quadrant	Sentinel node biopsy alone									Infiltrating Lobular Carcinoma			Negative	Post (prior bilateral ovariectomy OR >12 mo since LMP with no prior hysterectomy)	M0	N1mi	T2	Stage IIB	YES
TCGA-AC-A2FM-11													Right Upper Inner Quadrant	Sentinel node biopsy alone									Infiltrating Lobular Carcinoma			Negative	Post (prior bilateral ovariectomy OR >12 mo since LMP with no prior hysterectomy)	M0	N1mi	T2	Stage IIB	YES
TCGA-AC-A2FO-01								LumA					Left Upper Outer Quadrant	Other (specify)	Sentinel lymph node plus Level I and Level II lymph nodes	Positive	Negative	90-99%					Infiltrating Lobular Carcinoma	Negative	Indeterminate	Negative	Post (prior bilateral ovariectomy OR >12 mo since LMP with no prior hysterectomy)	MX	N1	T2	Stage IIB	YES
TCGA-AC-A2QH-01								Basal					Right Upper Outer Quadrant	Axillary lymph node dissection alone		Negative	Negative						Metaplastic Carcinoma	Negative		Negative	Post (prior bilateral ovariectomy OR >12 mo since LMP with no prior hysterectomy)	MX	N0	T3	Stage IIB	YES
TCGA-AC-A2QI-01													Right	Sentinel node biopsy alone		Positive	Negative	90-99%		1+			Infiltrating Lobular Carcinoma	Negative		Negative	Post (prior bilateral ovariectomy OR >12 mo since LMP with no prior hysterectomy)	MX	N1a	T3	Stage IIIA	YES
TCGA-AC-A2QJ-01													Left Upper Outer Quadrant|Left Lower Outer Quadrant	Other (specify)	Sentinel lymph node and axillary lymph node biopsy	Negative	Negative						Metaplastic Carcinoma	Negative		Negative	Peri (6-12 months since last menstrual period)	M0	N0	T4b	Stage IIIB	YES
TCGA-AC-A3BB-01													Right Upper Outer Quadrant	Axillary lymph node dissection alone		Positive	Positive	90-99%					Infiltrating Lobular Carcinoma	Negative		Negative		MX	N2a	T3	Stage IIIA
TCGA-AC-A3EH-01													Right	Axillary lymph node dissection alone		Positive	Negative						Infiltrating Lobular Carcinoma	Negative	Negative	Negative	Post (prior bilateral ovariectomy OR >12 mo since LMP with no prior hysterectomy)	M0	N3	T3	Stage IIIC	YES
TCGA-AC-A3HN-01								LumA					Left Upper Inner Quadrant	Sentinel node biopsy alone		Positive	Positive	90-99%	<10%				Infiltrating Lobular Carcinoma	Negative		Negative	Post (prior bilateral ovariectomy OR >12 mo since LMP with no prior hysterectomy)	MX	N1a	T2	Stage IIB	YES
TCGA-AC-A3OD-01								LumA					Left	Sentinel lymph node biopsy plus axillary dissection		Positive	Positive	90-99%		1+			Infiltrating Lobular Carcinoma	Negative		Negative	Post (prior bilateral ovariectomy OR >12 mo since LMP with no prior hysterectomy)	MX	N1mi	T2	Stage IIB	YES
TCGA-AC-A3QP-01													Right	Sentinel node biopsy alone		Positive	Positive	70-79%		2+	2.6	1.2	Infiltrating Lobular Carcinoma	Equivocal	Negative	Negative	Post (prior bilateral ovariectomy OR >12 mo since LMP with no prior hysterectomy)	MX	N1mi	T2	Stage IIB	YES
TCGA-AC-A3QQ-01													Right	Sentinel node biopsy alone		Positive	Positive	90-99%		3+			Infiltrating Lobular Carcinoma	Positive		Close	Peri (6-12 months since last menstrual period)	MX	N0 (i-)	T1c	Stage IA	YES
TCGA-AC-A3TM-01													Right	Sentinel node biopsy alone		Positive	Positive	90-99%		2+	3.3	1.9	Infiltrating Lobular Carcinoma	Equivocal	Equivocal	Negative	Peri (6-12 months since last menstrual period)	M0	N1mi	T3	Stage IIIA	YES
TCGA-AC-A3TN-01													Right	Sentinel lymph node biopsy plus axillary dissection		Positive	Positive	90-99%					Infiltrating Lobular Carcinoma	Positive	Indeterminate	Negative	Post (prior bilateral ovariectomy OR >12 mo since LMP with no prior hysterectomy)	MX	N0	T3	Stage IIB	YES
TCGA-AC-A3W5-01													Right	Sentinel node biopsy alone		Positive	Positive	50-59%					Infiltrating Lobular Carcinoma		Positive	Close		MX	N0	T2	Stage IIA	YES
TCGA-AC-A3W6-01													Right	Sentinel node biopsy alone		Positive	Positive	90-99%		3+			Infiltrating Lobular Carcinoma	Negative		Negative	Post (prior bilateral ovariectomy OR >12 mo since LMP with no prior hysterectomy)	MX	N1	T3	Stage IIIA	YES
TCGA-AC-A3W7-01													Right Upper Outer Quadrant	Sentinel node biopsy alone		Positive	Negative	90-99%					Infiltrating Lobular Carcinoma	Negative		Negative	Post (prior bilateral ovariectomy OR >12 mo since LMP with no prior hysterectomy)	MX	N1a	T2	Stage IIB	YES
TCGA-AC-A3YI-01													Right	Sentinel lymph node biopsy plus axillary dissection		Positive	Positive	90-99%		1+			Infiltrating Lobular Carcinoma	Positive		Negative	Post (prior bilateral ovariectomy OR >12 mo since LMP with no prior hysterectomy)	MX	N3a	T1c	Stage IIIC	YES
TCGA-AC-A3YJ-01													Right	Sentinel node biopsy alone		Positive	Positive						Other, specify			Negative	Post (prior bilateral ovariectomy OR >12 mo since LMP with no prior hysterectomy)	MX	N0 (i-)	T2	Stage IIA	YES
TCGA-AC-A4ZE-01													Right Lower Outer Quadrant	Sentinel node biopsy alone		Positive	Positive						Infiltrating Lobular Carcinoma	Positive		Negative	Post (prior bilateral ovariectomy OR >12 mo since LMP with no prior hysterectomy)	M0	N0	T3	Stage IIB	YES
TCGA-AC-A5EH-01													Left Upper Outer Quadrant	Axillary lymph node dissection alone		Positive	Negative	20-29%					Infiltrating Ductal Carcinoma	Negative		Negative		MX	N1mi	T2	Stage IIB	YES
TCGA-AC-A5EI-01													Right Upper Outer Quadrant	Sentinel node biopsy alone		Positive	Positive	90-99%					Other, specify	Negative		Negative		MX	N1mi	T1c	Stage IB	YES
TCGA-AC-A5XS-01													Left Upper Inner Quadrant	Sentinel node biopsy alone		Positive	Positive						Infiltrating Lobular Carcinoma	Negative		Negative		MX	N0	T2	Stage IIA	YES
TCGA-AC-A5XU-01													Left Upper Outer Quadrant	Sentinel node biopsy alone		Positive	Positive	90-99%					Infiltrating Ductal Carcinoma	Negative		Negative		MX	N0 (i-)	T3	Stage IIB	YES
TCGA-AC-A62V-01													Right Lower Outer Quadrant	Axillary lymph node dissection alone		Positive	Positive	90-99%					Infiltrating Ductal Carcinoma			Negative		M1	N1a	T2	Stage IV	YES
TCGA-AC-A62X-01													Left Upper Inner Quadrant	Axillary lymph node dissection alone		Positive	Negative	<10%					Infiltrating Ductal Carcinoma			Negative	Post (prior bilateral ovariectomy OR >12 mo since LMP with no prior hysterectomy)	MX	N0	T2	Stage IIA	YES
TCGA-AC-A62Y-01													Right	Sentinel node biopsy alone		Positive	Positive	90-99%		1+			Infiltrating Lobular Carcinoma	Negative		Positive	Post (prior bilateral ovariectomy OR >12 mo since LMP with no prior hysterectomy)	MX	N1	T2	Stage IIB	YES
TCGA-AC-A6IV-01													Right	Sentinel node biopsy alone		Positive	Positive	90-99%		2+			Infiltrating Lobular Carcinoma	Equivocal		Negative		MX	N1	T2	Stage IIB	YES
TCGA-AC-A6IW-01													Left Upper Outer Quadrant	Sentinel node biopsy alone		Negative	Negative	<10%					Infiltrating Ductal Carcinoma	Negative		Negative	Post (prior bilateral ovariectomy OR >12 mo since LMP with no prior hysterectomy)	MX	N0 (i-)	T2	Stage IIA	YES
TCGA-AC-A6IX-01													Left Upper Outer Quadrant	Axillary lymph node dissection alone		Positive	Positive	90-99%					Infiltrating Lobular Carcinoma			Negative	Peri (6-12 months since last menstrual period)	MX	N3a	T2	Stage IIIC	YES
TCGA-AC-A6IX-06													Left Upper Outer Quadrant	Axillary lymph node dissection alone		Positive	Positive	90-99%					Infiltrating Lobular Carcinoma			Negative	Peri (6-12 months since last menstrual period)	MX	N3a	T2	Stage IIIC	YES
TCGA-AC-A6NO-01													Right	Axillary lymph node dissection alone		Positive	Positive						Infiltrating Ductal Carcinoma	Negative		Negative		MX	N1a	T2	Stage IIB	YES
TCGA-AC-A7VB-01													Right Lower Outer Quadrant	Sentinel lymph node biopsy plus axillary dissection		Positive	Negative	80-89%					Infiltrating Ductal Carcinoma			Negative		MX	N1a	T1c	Stage IIA	YES
TCGA-AC-A7VC-01													Left	Sentinel node biopsy alone		Negative	Negative						Metaplastic Carcinoma	Negative		Negative	Post (prior bilateral ovariectomy OR >12 mo since LMP with no prior hysterectomy)	MX	N0	T3	Stage IIB	YES
TCGA-AC-A8OP-01													Right Lower Inner Quadrant	Sentinel node biopsy alone		Positive	Positive	90-99%		1+			Infiltrating Ductal Carcinoma	Indeterminate		Negative	Post (prior bilateral ovariectomy OR >12 mo since LMP with no prior hysterectomy)	MX	N0 (i-)	T1c	Stage IA	YES
TCGA-AC-A8OQ-01													Right Upper Outer Quadrant	Sentinel node biopsy alone		Negative	Negative						Infiltrating Ductal Carcinoma	Indeterminate		Negative	Post (prior bilateral ovariectomy OR >12 mo since LMP with no prior hysterectomy)	MX	N1a	T2	Stage IIB	YES
TCGA-AC-A8OR-01													Left	Sentinel node biopsy alone		Positive	Positive	90-99%	<10%				Mucinous Carcinoma	Negative		Negative	Post (prior bilateral ovariectomy OR >12 mo since LMP with no prior hysterectomy)	MX	N0 (i-)	T1c	Stage IA	YES
TCGA-AC-A8OS-01													Right Upper Outer Quadrant	Sentinel node biopsy alone		Positive	Positive	90-99%	10-19%	1+			Infiltrating Lobular Carcinoma	Positive		Negative	Post (prior bilateral ovariectomy OR >12 mo since LMP with no prior hysterectomy)	MX	N0 (i-)	T2	Stage IIA	YES
TCGA-AN-A03X-01	Stage IIA	74	Positive	Negative	M0	10	0	LumA	Luminal A	Positive		T2	Left Upper Outer Quadrant	No axillary staging		Positive	Positive			1+			Infiltrating Ductal Carcinoma	Positive		Negative	Post (prior bilateral ovariectomy OR >12 mo since LMP with no prior hysterectomy)	M0	N0	T2	Stage IIA
TCGA-AN-A03Y-01	Stage IIA	66	Positive	Negative	M0	10	0	LumB	Luminal B	Positive		T2	Left Upper Outer Quadrant	No axillary staging		Positive	Positive			0			Infiltrating Ductal Carcinoma	Negative		Negative	Post (prior bilateral ovariectomy OR >12 mo since LMP with no prior hysterectomy)	M0	N0	T2	Stage IIA
TCGA-AN-A041-01	Stage IIB	29	Positive	Equivocal	M0	7	0	LumA	Luminal B	Negative	LumA	T2	Left Upper Outer Quadrant			Positive	Negative			2+			Infiltrating Ductal Carcinoma	Positive		Negative	Pre (<6 months since LMP AND no prior bilateral ovariectomy AND not on estrogen replacement)	M0	N1a	T2	Stage IIB	YES
TCGA-AN-A046-01	Stage IIA	68	Positive	Negative	M0	10	0	LumA	Luminal A	Positive		T2	Right Lower Inner Quadrant	No axillary staging		Positive	Positive						Infiltrating Ductal Carcinoma	Negative		Negative	Post (prior bilateral ovariectomy OR >12 mo since LMP with no prior hysterectomy)	M0	N0	T2	Stage IIA
TCGA-AN-A049-01	Stage IIA	62	Positive	Negative	M0	19	0	LumA	Luminal B	Positive	ReacI	T2	Left Upper Outer Quadrant	No axillary staging		Positive	Positive			0			Infiltrating Ductal Carcinoma	Negative		Positive	Post (prior bilateral ovariectomy OR >12 mo since LMP with no prior hysterectomy)	M0	N0	T2	Stage IIA
TCGA-AN-A04A-01	Stage IIIA	36	Positive	Negative	M0	89	0	LumA	Luminal A	Positive	LumA/B	T2	Left Lower Inner Quadrant|Left Lower Outer Quadrant	No axillary staging		Positive	Positive			0			Infiltrating Ductal Carcinoma	Negative		Positive	Peri (6-12 months since last menstrual period)	M0	N2	T2	Stage IIIA
TCGA-AN-A04C-01	Stage IIB	51	Negative	Positive	M0	54	0	Her2	HER2-enriched	Negative		T2	Left Upper Outer Quadrant	Axillary lymph node dissection alone		Negative	Negative			3+			Infiltrating Ductal Carcinoma	Positive		Positive	Post (prior bilateral ovariectomy OR >12 mo since LMP with no prior hysterectomy)	M0	N1	T2	Stage IIB
TCGA-AN-A04D-01	Stage IIB	58	Negative	Negative	M0	52	0	Basal	Basal-like	Negative	Basal	T2	Left Upper Outer Quadrant	No axillary staging		Negative	Negative			0			Infiltrating Ductal Carcinoma	Negative		Positive	Post (prior bilateral ovariectomy OR >12 mo since LMP with no prior hysterectomy)	M0	N1	T2	Stage IIB
TCGA-AN-A0AJ-01	Stage IIB	79	Positive	Positive	M0	243	0	LumB	Luminal B	Positive	LumA	T3	Left Upper Outer Quadrant	Axillary lymph node dissection alone		Positive	Positive	80-89%	90-99%	3+			Infiltrating Ductal Carcinoma	Positive		Negative	Post (prior bilateral ovariectomy OR >12 mo since LMP with no prior hysterectomy)	M0	N0	T3	Stage IIB
TCGA-AN-A0AK-01	Stage IIA	76	Positive	Negative	M0	223	0	LumB	Luminal B	Negative	Basal	T2	Left Upper Outer Quadrant	Axillary lymph node dissection alone		Positive	Negative	80-89%	70-79%	2+			Infiltrating Ductal Carcinoma	Positive		Negative	Post (prior bilateral ovariectomy OR >12 mo since LMP with no prior hysterectomy)	M0	N0	T2	Stage IIA
TCGA-AN-A0AL-01	Stage IIIB	41	Negative	Negative	M0	197	0	Basal	Basal-like	Negative	Basal	T4	Left Lower Outer Quadrant	Axillary lymph node dissection alone		Negative	Negative	<10%	<10%	0			Infiltrating Ductal Carcinoma	Negative		Negative	Pre (<6 months since LMP AND no prior bilateral ovariectomy AND not on estrogen replacement)	M0	N0	T4	Stage IIIB
TCGA-AN-A0AM-01	Stage IIA	56	Positive	Negative	M0	5	0	LumB	Luminal B	Negative	LumA/B	T2	Left Upper Outer Quadrant	No axillary staging		Positive	Negative						Infiltrating Ductal Carcinoma	Negative		Negative	Post (prior bilateral ovariectomy OR >12 mo since LMP with no prior hysterectomy)	M0	N0	T2	Stage IIA
TCGA-AN-A0AR-01	Stage IIA	55	Negative	Negative	M0	9	0		Basal-like	Negative	Basal	T2	Right Upper Inner Quadrant	No axillary staging		Negative	Negative			0			Infiltrating Ductal Carcinoma	Negative		Negative	Pre (<6 months since LMP AND no prior bilateral ovariectomy AND not on estrogen replacement)	M0	N0	T2	Stage IIA
TCGA-AN-A0AS-01	Stage IIIA	70	Positive	Negative	M0	9	0	LumA	Luminal B	Negative	Basal	T2	Left Upper Outer Quadrant	No axillary staging		Positive	Negative			0			Infiltrating Ductal Carcinoma	Negative		Negative	Post (prior bilateral ovariectomy OR >12 mo since LMP with no prior hysterectomy)	M0	N2	T2	Stage IIIA
TCGA-AN-A0AT-01	Stage IIA	62	Negative	Negative	M0	10	0	Basal	Basal-like	Negative	Basal	T2	Right Upper Inner Quadrant	No axillary staging		Negative	Negative						Infiltrating Ductal Carcinoma	Negative		Negative	Post (prior bilateral ovariectomy OR >12 mo since LMP with no prior hysterectomy)	M0	N0	T2	Stage IIA
TCGA-AN-A0FD-01	Stage IIA	71	Positive	Positive	M0	195	0	LumA	Luminal A	Positive	LumA/B	T2	Left Upper Outer Quadrant	Axillary lymph node dissection alone		Positive	Positive	80-89%	60-69%	2+			Infiltrating Ductal Carcinoma	Positive	Positive	Negative	Post (prior bilateral ovariectomy OR >12 mo since LMP with no prior hysterectomy)	M0	N0	T2	Stage IIA
TCGA-AN-A0FE-01
TCGA-AN-A0FF-01	Stage IA	32	Positive	Negative	M0	140	0	LumB	Luminal B	Positive	LumA	T1	Left Upper Outer Quadrant	Axillary lymph node dissection alone		Positive	Positive	90-99%	<10%	0			Infiltrating Ductal Carcinoma	Negative		Negative	Pre (<6 months since LMP AND no prior bilateral ovariectomy AND not on estrogen replacement)	M0	N0	T1b	Stage IA
TCGA-AN-A0FG-01
TCGA-AN-A0FJ-01	Stage IV	59	Positive	Negative	M0	241	0	Basal	Basal-like	Negative	Basal	T2	Left Upper Outer Quadrant	Axillary lymph node dissection alone		Positive	Negative	10-19%	40-49%	1+			Infiltrating Ductal Carcinoma	Positive		Negative	Peri (6-12 months since last menstrual period)	M1	N2	T2	Stage IV
TCGA-AN-A0FK-01	Stage IIIB	88	Positive	Negative	M0	212	0	LumA	Luminal B	Positive	LumA	T4	Right Lower Outer Quadrant	Axillary lymph node dissection alone		Positive	Positive	90-99%	20-29%	1+			Infiltrating Ductal Carcinoma	Positive		Negative	Post (prior bilateral ovariectomy OR >12 mo since LMP with no prior hysterectomy)	M0	N0	T4	Stage IIIB
TCGA-AN-A0FL-01	Stage IIA	62	Negative	Negative	M0	230	0	Basal	Basal-like	Negative	Basal	T2	Left Upper Inner Quadrant	Axillary lymph node dissection alone		Negative	Negative	<10%	20-29%	1+			Infiltrating Ductal Carcinoma	Positive		Negative	Post (prior bilateral ovariectomy OR >12 mo since LMP with no prior hysterectomy)	M0	N0	T2	Stage IIA
TCGA-AN-A0FN-01	Stage IB	61	Positive	Negative	M0	218	0	LumA	Luminal A	Positive		T1	Right Lower Outer Quadrant	Axillary lymph node dissection alone		Positive	Positive	90-99%	20-29%	1+			Infiltrating Lobular Carcinoma	Positive		Negative	Post (prior bilateral ovariectomy OR >12 mo since LMP with no prior hysterectomy)	M0	N0	T1c	Stage IA
TCGA-AN-A0FS-01	Stage IB	55	Positive	Negative	M0	191	0	LumA	Luminal A	Negative	ReacII	T1	Right Lower Outer Quadrant	Axillary lymph node dissection alone		Positive	Negative	90-99%	20-29%	1+			Infiltrating Lobular Carcinoma	Positive		Negative	Peri (6-12 months since last menstrual period)	M0	N0	T1c	Stage IA
TCGA-AN-A0FT-01	Stage IIB	63	Positive	Positive	M0	183	0	LumA	Luminal A	Positive	Her2	T2	Right Lower Outer Quadrant	Axillary lymph node dissection alone		Positive	Positive	90-99%	90-99%	3+			Infiltrating Ductal Carcinoma	Positive		Negative	Post (prior bilateral ovariectomy OR >12 mo since LMP with no prior hysterectomy)	M0	N1	T2	Stage IIB
TCGA-AN-A0FV-01	Stage IIA	58	Negative	Positive	M0	10	0	Her2	HER2-enriched	Negative	Her2	T2	Right Upper Outer Quadrant	No axillary staging		Negative	Negative			3+			Infiltrating Ductal Carcinoma	Positive		Negative	Post (prior bilateral ovariectomy OR >12 mo since LMP with no prior hysterectomy)	M0	N0	T2	Stage IIA
TCGA-AN-A0FW-01	Stage IIIA	67	Positive	Negative	M0	11	0	LumA	Luminal A	Indeterminate	LumA/B	T2	Left Upper Outer Quadrant	No axillary staging		Positive	Indeterminate			1+			Infiltrating Ductal Carcinoma	Negative		Negative	Post (prior bilateral ovariectomy OR >12 mo since LMP with no prior hysterectomy)	M0	N2	T2	Stage IIIA
TCGA-AN-A0FX-01	Stage IIA	52	Negative	Negative	M0	10	0	Basal	Basal-like	Negative	ReacII	T2	Left Upper Outer Quadrant	No axillary staging		Negative	Negative			1+			Infiltrating Ductal Carcinoma	Positive		Negative	Post (prior bilateral ovariectomy OR >12 mo since LMP with no prior hysterectomy)	M0	N0	T2	Stage IIA
TCGA-AN-A0FY-01	Stage IB	55	Positive	Negative	M0	10	0	LumB	Luminal B	Positive	LumA	T1	Left Upper Outer Quadrant	No axillary staging		Positive	Positive			0			Infiltrating Ductal Carcinoma	Negative		Negative	Post (prior bilateral ovariectomy OR >12 mo since LMP with no prior hysterectomy)	M0	N0	T1c	Stage IA
TCGA-AN-A0FZ-01	Stage IIIA	45	Positive	Equivocal	M0	10	0	LumA	Luminal A	Negative	LumA/B	T2	Left Upper Outer Quadrant	No axillary staging		Positive	Negative			2+			Infiltrating Ductal Carcinoma	Positive		Negative	Pre (<6 months since LMP AND no prior bilateral ovariectomy AND not on estrogen replacement)	M0	N2	T2	Stage IIIA
TCGA-AN-A0G0-01	Stage IIA	56	Negative	Negative	M0	16	0	Basal	Basal-like	Negative	Basal	T2	Right Upper Inner Quadrant	No axillary staging		Negative	Negative			1+			Infiltrating Ductal Carcinoma	Negative		Negative	Post (prior bilateral ovariectomy OR >12 mo since LMP with no prior hysterectomy)	M0	N0	T2	Stage IIA
TCGA-AN-A0XL-01	Stage IIA	61	Positive	Negative	M0	10	0	LumA	Luminal A	Positive		T2	Left Upper Outer Quadrant			Positive	Positive			1+			Infiltrating Ductal Carcinoma	Negative		Negative	Post (prior bilateral ovariectomy OR >12 mo since LMP with no prior hysterectomy)	M0	N0	T2	Stage IIA	YES
TCGA-AN-A0XN-01	Stage IIIA	68	Negative	Negative	M0	10	0	LumA	Luminal A	Positive	ReacI	T2	Right Upper Inner Quadrant			Negative	Positive						Infiltrating Ductal Carcinoma	Negative		Negative	Post (prior bilateral ovariectomy OR >12 mo since LMP with no prior hysterectomy)	M0	N2	T2	Stage IIIA	YES
TCGA-AN-A0XO-01	Stage IIIA	59	Positive	Negative	M0	375	0	LumA	Luminal A	Negative	LumA/B	T2	Left Upper Outer Quadrant			Positive	Negative			1+			Infiltrating Ductal Carcinoma	Negative		Negative	Post (prior bilateral ovariectomy OR >12 mo since LMP with no prior hysterectomy)	M0	N2	T2	Stage IIIA	YES
TCGA-AN-A0XP-01	Stage IIIA	69	Positive	Negative	M0	9	0	LumA	Luminal A	Positive	LumA	T2	Right Upper Inner Quadrant			Positive	Positive			2+			Infiltrating Ductal Carcinoma	Positive		Negative	Post (prior bilateral ovariectomy OR >12 mo since LMP with no prior hysterectomy)	M0	N2	T2	Stage IIIA	YES
TCGA-AN-A0XR-01	Stage IIIA	55	Positive	Negative	M0	10	0	LumB	Luminal B	Negative		T2	Left Upper Outer Quadrant			Positive	Negative						Infiltrating Ductal Carcinoma	Negative		Negative	Post (prior bilateral ovariectomy OR >12 mo since LMP with no prior hysterectomy)	M0	N2	T2	Stage IIIA	YES
TCGA-AN-A0XS-01	Stage IIIA	63	Negative	Negative	M0	10	0	LumA	Luminal A	Positive	LumA	T2	Left Upper Outer Quadrant			Negative	Positive						Infiltrating Ductal Carcinoma	Negative		Negative	Post (prior bilateral ovariectomy OR >12 mo since LMP with no prior hysterectomy)	M0	N2	T2	Stage IIIA	YES
TCGA-AN-A0XT-01	Stage IIIA	54	Positive	Negative	M0	10	0	LumA	Luminal A	Negative	LumA/B	T2	Left Upper Outer Quadrant			Positive	Negative						Infiltrating Ductal Carcinoma	Negative		Negative	Post (prior bilateral ovariectomy OR >12 mo since LMP with no prior hysterectomy)	M0	N2	T2	Stage IIIA	YES
TCGA-AN-A0XU-01	Stage IIA	54	Negative	Negative	M0	10	0	Basal	Basal-like	Negative	Basal	T2	Left Upper Outer Quadrant			Negative	Negative						Infiltrating Ductal Carcinoma	Negative		Negative	Post (prior bilateral ovariectomy OR >12 mo since LMP with no prior hysterectomy)	M0	N0	T2	Stage IIA	YES
TCGA-AN-A0XV-01	Stage IIIA	67	Positive	Negative	M0	162	0	LumA	Luminal A	Positive		T2	Right Upper Outer Quadrant	Axillary lymph node dissection alone		Positive	Positive	90-99%	60-69%	2+			Infiltrating Ductal Carcinoma	Positive	Negative	Negative	Post (prior bilateral ovariectomy OR >12 mo since LMP with no prior hysterectomy)	M0	N2	T2	Stage IIIA	YES
TCGA-AN-A0XW-01	Stage IIIA	36	Positive	Negative	M0	170	0	LumA	Luminal B	Positive	Her2	T2	Left Upper Outer Quadrant	Sentinel node biopsy alone		Positive	Positive	90-99%	60-69%	2+			Infiltrating Ductal Carcinoma	Positive	Negative	Negative	Pre (<6 months since LMP AND no prior bilateral ovariectomy AND not on estrogen replacement)	M0	N2	T2	Stage IIIA	YES
TCGA-AO-A03L-01	Stage IIIA	34	Positive	Negative	M0	2442	0	LumA	HER2-enriched	Positive	Basal	T3	Right Upper Inner Quadrant|Right Upper Outer Quadrant|Right Lower Inner Quadrant|Right Lower Outer Quadrant|Right	Sentinel lymph node biopsy plus axillary dissection		Positive	Positive	70-79%	10-19%	2+	47	1	Infiltrating Ductal Carcinoma	Positive	Negative	Negative	Pre (<6 months since LMP AND no prior bilateral ovariectomy AND not on estrogen replacement)	M0	N2	T3	Stage IIIA
TCGA-AO-A03M-01	Stage IA	29	Positive	Negative	M0	1455	0	LumA	Luminal A	Positive	ReacII	T1	Left Upper Outer Quadrant|Left	Sentinel node biopsy alone		Positive	Positive	70-79%	30-39%	2+		1.3	Infiltrating Ductal Carcinoma	Negative	Negative	Negative	Pre (<6 months since LMP AND no prior bilateral ovariectomy AND not on estrogen replacement)	M0	N0 (i-)	T1c	Stage I
TCGA-AO-A03N-01	Stage IIB	59	Positive	Negative	M0	1645	0	LumB	HER2-enriched	Positive	Her2	T2	Left Upper Inner Quadrant|Left Upper Outer Quadrant|Left	Sentinel lymph node biopsy plus axillary dissection		Positive	Positive	70-79%	<10%	0			Infiltrating Ductal Carcinoma	Negative		Negative	Post (prior bilateral ovariectomy OR >12 mo since LMP with no prior hysterectomy)	M0	N1a	T2	Stage IIB
TCGA-AO-A03O-01	Stage IIA	69	Positive	Negative	M0	2483	1	LumB	Luminal B	Positive	LumA/B	T2	Right Upper Outer Quadrant|Right	Sentinel lymph node biopsy plus axillary dissection		Positive	Positive		<10%	1+	73	1.1	Infiltrating Ductal Carcinoma	Negative	Negative	Negative	Post (prior bilateral ovariectomy OR >12 mo since LMP with no prior hysterectomy)	M0	N0 (i-)	T2	Stage IIA
TCGA-AO-A03P-01	Stage IIA	54	Positive	Negative	M0	2576	0	LumB	Luminal B	Positive	LumA/B	T2	Right Upper Outer Quadrant|Right	Sentinel lymph node biopsy plus axillary dissection		Positive	Positive	90-99%	<10%	0			Infiltrating Ductal Carcinoma	Negative		Close	Post (prior bilateral ovariectomy OR >12 mo since LMP with no prior hysterectomy)	M0	N1	T2	Stage IIB
TCGA-AO-A03R-01	Stage IIB	57	Positive	Negative	M0	1707	0	Normal	Normal-like	Positive		T2	Left Upper Inner Quadrant|Left Upper Outer Quadrant|Left	Sentinel lymph node biopsy plus axillary dissection		Positive	Positive	90-99%	<10%	0	105	1.5	Infiltrating Ductal Carcinoma	Negative	Negative	Negative	Post (prior bilateral ovariectomy OR >12 mo since LMP with no prior hysterectomy)	M0	N1a	T2	Stage IIB
TCGA-AO-A03T-01	Stage IIB	42	Positive	Negative	M0	1187	0	Normal	Normal-like	Positive		T2	Left Upper Outer Quadrant|Left	Sentinel lymph node biopsy plus axillary dissection		Positive	Positive	90-99%	<10%	0			Infiltrating Ductal Carcinoma	Negative		Negative	Pre (<6 months since LMP AND no prior bilateral ovariectomy AND not on estrogen replacement)	M0	N1a	T2	Stage IIB
TCGA-AO-A03U-01	Stage IA	31	Negative	Negative	M0	1796	1	Normal	Normal-like	Negative	Basal	T1	Left Upper Inner Quadrant|Left Upper Outer Quadrant|Left Lower Inner Quadrant|Left Lower Outer Quadrant|Left	Sentinel node biopsy alone		Negative	Negative	<10%	<10%	0			Other, specify	Negative	Negative	Negative	Pre (<6 months since LMP AND no prior bilateral ovariectomy AND not on estrogen replacement)	M0	N0 (i-)	T1c	Stage I
TCGA-AO-A03V-01	Stage IA	41	Positive	Negative	M0	886	0	LumA	Luminal A	Positive		T1	Left Upper Inner Quadrant|Left	Sentinel node biopsy alone		Positive	Positive	90-99%	<10%	0			Infiltrating Ductal Carcinoma	Negative		Negative	Peri (6-12 months since last menstrual period)	M0	N0 (i-)	T1c	Stage I
TCGA-AO-A0J2-01	Stage IA	41	Negative	Negative	M0	585	0	Her2	HER2-enriched	Negative	Basal	T1	Left Lower Inner Quadrant|Left	Sentinel node biopsy alone		Negative	Negative	<10%	30-39%	2+	3.5	1.5	Infiltrating Ductal Carcinoma	Equivocal	Negative	Negative	Pre (<6 months since LMP AND no prior bilateral ovariectomy AND not on estrogen replacement)	M0	N0 (i-)	T1c	Stage IA
TCGA-AO-A0J3-01	Stage IIB	67	Positive	Negative	M0	302	0	LumB	Luminal B	Positive	LumA/B	T2	Right Upper Inner Quadrant|Right Upper Outer Quadrant|Right Lower Inner Quadrant|Right Lower Outer Quadrant|Right	Axillary lymph node dissection alone		Positive	Positive	<10%	10-19%	2+	2.4	0.9	Other, specify	Equivocal	Negative	Negative	Post (prior bilateral ovariectomy OR >12 mo since LMP with no prior hysterectomy)	M0	N1b	T2	Stage IIB
TCGA-AO-A0J4-01	Stage IA	41	Negative	Negative	M0	294	0	Basal	Basal-like	Negative		T1	Left Upper Outer Quadrant|Left	Sentinel node biopsy alone		Negative	Negative	<10%	<10%				Infiltrating Ductal Carcinoma	Negative		Negative	Pre (<6 months since LMP AND no prior bilateral ovariectomy AND not on estrogen replacement)	M0	N0 (i-)	T1c	Stage IA
TCGA-AO-A0J5-01	Stage IV	48	Positive	Negative	M1	704	0	LumA		Negative		T4	Right Upper Inner Quadrant|Right Upper Outer Quadrant|Right Lower Inner Quadrant|Right Lower Outer Quadrant|Right	Axillary lymph node dissection alone		Positive	Negative	90-99%	10-19%	2+	71	1.1	Other, specify	Equivocal	Negative	Close	Pre (<6 months since LMP AND no prior bilateral ovariectomy AND not on estrogen replacement)	M1	N1a	T4	Stage IV
TCGA-AO-A0J6-01	Stage IIA	61	Negative	Negative	M0	775	0	Basal	Basal-like	Negative	Basal	T2	Left Upper Outer Quadrant|Left	Sentinel node biopsy alone		Negative	Negative	<10%	<10%	0			Infiltrating Ductal Carcinoma	Negative		Negative	Post (prior bilateral ovariectomy OR >12 mo since LMP with no prior hysterectomy)	M0	N0 (i-)	T2	Stage IIA
TCGA-AO-A0J7-01	Stage IIB	71	Positive	Negative	M0	260	0	LumB	Luminal B	Positive	LumA/B	T2	Left Upper Inner Quadrant|Left Lower Inner Quadrant|Left	Sentinel lymph node biopsy plus axillary dissection		Positive	Positive	90-99%	<10%	1+			Other, specify	Negative		Negative	Post (prior bilateral ovariectomy OR >12 mo since LMP with no prior hysterectomy)	M0	N1	T2	Stage IIB
TCGA-AO-A0J8-01	Stage IIA	61	Positive	Negative	M0	277	0	LumA	Luminal A	Positive	ReacI	T2	Right Upper Outer Quadrant|Right	Sentinel node biopsy alone		Positive	Positive	90-99%	<10%	1+			Infiltrating Lobular Carcinoma	Negative		Negative	Post (prior bilateral ovariectomy OR >12 mo since LMP with no prior hysterectomy)	M0	N0 (i+)	T2	Stage IIA
TCGA-AO-A0J9-01	Stage IIIC	61	Positive	Negative	M0	1255	0	LumA	Luminal A	Positive	ReacI	T2	Right Upper Inner Quadrant|Right Upper Outer Quadrant|Right	Sentinel lymph node biopsy plus axillary dissection		Positive	Positive	90-99%			149	1.2	Infiltrating Lobular Carcinoma		Negative	Positive	Post (prior bilateral ovariectomy OR >12 mo since LMP with no prior hysterectomy)	M0	N3	T2	Stage IIIC
TCGA-AO-A0JA-01	Stage IIIC	36	Positive	Negative	M0	346	0	LumA	Luminal A	Positive		T2	Right Upper Inner Quadrant|Right Lower Inner Quadrant|Right	Sentinel lymph node biopsy plus axillary dissection		Positive	Positive	90-99%	<10%	1+			Infiltrating Ductal Carcinoma	Negative		Negative	Pre (<6 months since LMP AND no prior bilateral ovariectomy AND not on estrogen replacement)	M0	N3	T2	Stage IIIC
TCGA-AO-A0JB-01	Stage IIIA	50	Positive	Negative	M0	1150	0		Normal-like	Positive	Basal	T3	Left Upper Inner Quadrant|Left Upper Outer Quadrant|Left Lower Outer Quadrant|Left	Axillary lymph node dissection alone		Positive	Positive	90-99%	<10%	0			Infiltrating Ductal Carcinoma	Negative		Negative	Pre (<6 months since LMP AND no prior bilateral ovariectomy AND not on estrogen replacement)	M0	N1a	T3	Stage IIIA
TCGA-AO-A0JC-01	Stage IIA	64	Positive	Negative	M0	1547	0	LumA	Luminal B	Positive	LumA	T2	Right Upper Outer Quadrant|Right Lower Outer Quadrant|Right	Sentinel lymph node biopsy plus axillary dissection		Positive	Positive	90-99%	<10%	0			Infiltrating Ductal Carcinoma	Negative		Negative	Post (prior bilateral ovariectomy OR >12 mo since LMP with no prior hysterectomy)	M0	N0 (i-)	T2	Stage IIA
TCGA-AO-A0JD-01	Stage IIIA	59	Positive	Negative	M0	1813	0	LumB	Luminal B	Positive	Basal	T3	Left Upper Outer Quadrant|Left	Sentinel lymph node biopsy plus axillary dissection		Positive	Positive	90-99%	<10%	1+	68	1.4	Infiltrating Ductal Carcinoma	Negative	Negative	Negative	Post (prior bilateral ovariectomy OR >12 mo since LMP with no prior hysterectomy)	M0	N1a	T3	Stage IIIA
TCGA-AO-A0JE-01	Stage IIIA	53	Negative	Positive	M0	1965	0	Her2	HER2-enriched	Negative	Her2	T2	Right Lower Outer Quadrant|Right	Sentinel lymph node biopsy plus axillary dissection		Negative	Negative	<10%	50-59%	3+	269	3.8	Infiltrating Ductal Carcinoma	Positive	Positive	Positive	Post (prior bilateral ovariectomy OR >12 mo since LMP with no prior hysterectomy)	M0	N2a	T2	Stage IIIA
TCGA-AO-A0JF-01	Stage IIA	68	Positive	Negative	M0	354	0	LumA	Luminal A	Positive	ReacI	T1	Left Upper Outer Quadrant|Left	Sentinel lymph node biopsy plus axillary dissection		Positive	Positive	90-99%	<10%	1+			Infiltrating Ductal Carcinoma	Negative		Negative	Post (prior bilateral ovariectomy OR >12 mo since LMP with no prior hysterectomy)	M0	N1a	T1c	Stage IIA
TCGA-AO-A0JG-01	Stage IIIA	49	Positive	Negative	M0	449	0	LumA	Luminal A	Positive	LumA/B	T2	Right Lower Outer Quadrant|Right	Axillary lymph node dissection alone		Positive	Positive	90-99%	<10%	1+			Other, specify	Negative		Close	Post (prior bilateral ovariectomy OR >12 mo since LMP with no prior hysterectomy)	M0	N2a	T2	Stage IIIA
TCGA-AO-A0JI-01	Stage IIA	56	Positive	Negative	M0	1172	0	LumA	Luminal B	Negative	LumA/B	T1	Left Upper Outer Quadrant|Left	Sentinel lymph node biopsy plus axillary dissection		Positive	Negative	90-99%	<10%	1+			Infiltrating Ductal Carcinoma	Negative		Negative	Post (prior bilateral ovariectomy OR >12 mo since LMP with no prior hysterectomy)	M0	N1	T1c	Stage IIA
TCGA-AO-A0JJ-01	Stage IIB	54	Positive	Negative	M0	1512	0	LumA	Luminal A	Positive	LumA/B	T2	Left Upper Outer Quadrant|Left	Sentinel lymph node biopsy plus axillary dissection		Positive	Positive	90-99%	<10%	0			Infiltrating Lobular Carcinoma	Negative		Negative	Post (prior bilateral ovariectomy OR >12 mo since LMP with no prior hysterectomy)	M0	N1a	T2	Stage IIB
TCGA-AO-A0JL-01	Stage IIIA	59	Negative	Negative	M0	1319	0	Basal	Basal-like	Negative	Basal	T2	Left Upper Outer Quadrant|Left Lower Outer Quadrant|Left	Axillary lymph node dissection alone		Negative	Negative	<10%	<10%	1+	131	2.6	Infiltrating Ductal Carcinoma	Negative	Positive	Negative	Post (prior bilateral ovariectomy OR >12 mo since LMP with no prior hysterectomy)	M0	N2a	T2	Stage IIIA
TCGA-AO-A0JM-01	Stage IIB	40	Positive	Positive	M0	1826	0	LumB	Luminal B	Positive	ReacII	T2	Right Lower Inner Quadrant|Right Lower Outer Quadrant|Right	Sentinel lymph node biopsy plus axillary dissection		Positive	Positive	90-99%	70-79%	3+	366	5	Infiltrating Ductal Carcinoma	Positive	Positive	Negative	Pre (<6 months since LMP AND no prior bilateral ovariectomy AND not on estrogen replacement)	M0	N1	T2	Stage IIB
TCGA-AO-A124-01	Stage IIA	38	Negative	Negative	M0	3119	0	Basal	Basal-like	Negative	Basal	T2	Left	Sentinel lymph node biopsy plus axillary dissection		Negative	Negative	<10%	<10%	0			Other, specify	Negative		Negative	Pre (<6 months since LMP AND no prior bilateral ovariectomy AND not on estrogen replacement)	M0	N0 (i-)	T2	Stage IIA
TCGA-AO-A125-01	Stage IIA	72	Positive	Negative	M0	3018	0	LumA	Luminal A	Positive		T2	Left Upper Inner Quadrant|Left Upper Outer Quadrant|Left	Sentinel node biopsy alone		Positive	Positive	50-59%	<10%	0		1	Other, specify	Negative	Negative	Negative	Post (prior bilateral ovariectomy OR >12 mo since LMP with no prior hysterectomy)	M0	N0 (i-)	T2	Stage IIA
TCGA-AO-A126-01	Stage IIA	39	Positive	Negative	M0	2850	0	LumA	Luminal A	Positive	Her2	T2	Right Upper Inner Quadrant|Right	Sentinel node biopsy alone		Positive	Positive	20-29%	<10%	0	62	1.3	Infiltrating Ductal Carcinoma	Negative	Negative	Negative	Pre (<6 months since LMP AND no prior bilateral ovariectomy AND not on estrogen replacement)	M0	N0 (i-)	T2	Stage IIA
TCGA-AO-A128-01	Stage IIA	61	Negative	Negative	M0	2877	0	Basal	Basal-like	Negative	Basal	T2	Right Lower Outer Quadrant|Right	Sentinel node biopsy alone		Negative	Negative	<10%	<10%	0	52	1	Infiltrating Ductal Carcinoma	Negative	Negative	Negative	Post (prior bilateral ovariectomy OR >12 mo since LMP with no prior hysterectomy)	M0	N0 (i-)	T2	Stage IIA
TCGA-AO-A129-01	Stage IIB	29	Negative	Negative	M0	2923	0	Basal	Basal-like	Negative	Basal	T2	Left Lower Outer Quadrant|Left	Axillary lymph node dissection alone		Negative	Negative	<10%	<10%	0	52	1	Infiltrating Ductal Carcinoma	Negative	Negative	Negative	Pre (<6 months since LMP AND no prior bilateral ovariectomy AND not on estrogen replacement)	M0	N1a	T2	Stage IIB
TCGA-AO-A12A-01	Stage IIA	47	Positive	Negative	M0	2754	0	LumA	Luminal A	Positive	LumA	T2	Right Upper Outer Quadrant|Right	Sentinel lymph node biopsy plus axillary dissection		Positive	Positive	90-99%	<10%	1+	61	1	Infiltrating Ductal Carcinoma	Negative	Negative	Close	Pre (<6 months since LMP AND no prior bilateral ovariectomy AND not on estrogen replacement)	M0	N0 (i+)	T2	Stage IIA
TCGA-AO-A12B-01	Stage IIA	63	Positive	Negative	M0	2359	0	LumA	Luminal B	Positive	LumA/B	T2	Right Upper Inner Quadrant|Right Lower Inner Quadrant|Right	Sentinel node biopsy alone		Positive	Positive	90-99%	<10%	0			Infiltrating Ductal Carcinoma	Negative		Negative	Post (prior bilateral ovariectomy OR >12 mo since LMP with no prior hysterectomy)	M0	N0 (i-)	T2	Stage IIA
TCGA-AO-A12C-01	Stage IIB	42	Positive	Positive	M0	1993	0	LumA	Luminal A	Positive	ReacI	T2	Left Upper Outer Quadrant|Left	Sentinel lymph node biopsy plus axillary dissection		Positive	Positive	90-99%	90-99%	3+	125	1.6	Infiltrating Ductal Carcinoma	Positive	Negative	Positive	Pre (<6 months since LMP AND no prior bilateral ovariectomy AND not on estrogen replacement)	M0	N1a	T2	Stage IIB
TCGA-AO-A12D-01	Stage IIA	43	Negative	Positive	M0	1948	0	Her2	HER2-enriched	Negative	Her2	T1	Left Upper Outer Quadrant|Left	Sentinel lymph node biopsy plus axillary dissection		Negative	Negative	<10%	90-99%	3+	441	6.7	Infiltrating Ductal Carcinoma	Positive	Positive	Negative	Pre (<6 months since LMP AND no prior bilateral ovariectomy AND not on estrogen replacement)	M0	N1a	T1c	Stage IIA
TCGA-AO-A12E-01	Stage IIB	51	Positive	Negative	M0	1742	0	LumA	Luminal A	Positive	LumA/B	T3	Right Lower Inner Quadrant|Right Lower Outer Quadrant|Right	Axillary lymph node dissection alone		Positive	Positive	80-89%	<10%	0			Infiltrating Lobular Carcinoma	Negative		Negative	Pre (<6 months since LMP AND no prior bilateral ovariectomy AND not on estrogen replacement)	M0	N0 (i+)	T3	Stage IIB
TCGA-AO-A12F-01	Stage IIA	36	Negative	Negative	M0	1471	0	Basal	Basal-like	Negative	Basal	T2	Right Upper Outer Quadrant|Right	Sentinel node biopsy alone		Negative	Negative	<10%	<10%	1+			Infiltrating Ductal Carcinoma	Negative		Negative	Pre (<6 months since LMP AND no prior bilateral ovariectomy AND not on estrogen replacement)	M0	N0 (i-)	T2	Stage IIA
TCGA-AO-A12G-01	Stage IIA	75	Positive	Negative	M0	1265	0	LumA	Luminal A	Positive	LumA/B	T2	Right Upper Outer Quadrant|Right	Sentinel node biopsy alone		Positive	Positive	90-99%		2+	66	1	Other, specify	Positive	Negative	Negative	Post (prior bilateral ovariectomy OR >12 mo since LMP with no prior hysterectomy)	M0	N0 (i+)	T2	Stage IIA
TCGA-AO-A12H-01	Stage IIA	69	Positive	Negative	M0	862	0	LumA	Luminal A	Positive	LumA/B	T2	Right Upper Outer Quadrant|Right	Sentinel node biopsy alone		Positive	Positive	90-99%	<10%	0			Other, specify	Negative		Negative	Pre (<6 months since LMP AND no prior bilateral ovariectomy AND not on estrogen replacement)	M0	N0 (i-)	T2	Stage IIA
TCGA-AO-A1KO-01	Stage IIB	46	Positive	Negative	M0	448	0	Normal		Positive		T3	Left Upper Outer Quadrant|Left Lower Outer Quadrant|Left	Sentinel lymph node biopsy plus axillary dissection		Positive	Positive	90-99%	<10%	1+			Infiltrating Lobular Carcinoma	Negative		Negative	Pre (<6 months since LMP AND no prior bilateral ovariectomy AND not on estrogen replacement)	M0	N0 (i+)	T3	Stage IIB	YES
TCGA-AO-A1KP-01	Stage IIA	77	Positive	Negative	M0	2513	0	LumB		Positive		T1	Left Lower Inner Quadrant|Left Lower Outer Quadrant|Left	Sentinel lymph node biopsy plus axillary dissection		Positive	Positive	80-89%	<10%	1+		1.3	Infiltrating Ductal Carcinoma	Negative	Negative	Negative	Post (prior bilateral ovariectomy OR >12 mo since LMP with no prior hysterectomy)	M0	N1	T1	Stage IIA	YES
TCGA-AO-A1KQ-01	Stage IIIB	84	Positive	Negative	M0	1519	0	LumB		Positive		T4	Left Upper Inner Quadrant|Left Upper Outer Quadrant|Left Lower Inner Quadrant|Left	Sentinel lymph node biopsy plus axillary dissection		Positive	Positive	90-99%	<10%	1+			Infiltrating Ductal Carcinoma	Negative		Negative		M0	N1	T4	Stage IIIB	YES
TCGA-AO-A1KR-01		51	Negative			2140	0	Basal		Negative			Right Upper Inner Quadrant	Sentinel node biopsy alone		Negative	Negative			1+	1		Infiltrating Ductal Carcinoma	Negative	Negative	Negative	Pre (<6 months since LMP AND no prior bilateral ovariectomy AND not on estrogen replacement)	M0	N0	T2	Stage IIA	YES
TCGA-AO-A1KS-01	Stage IIA	69	Positive	Negative	M0	16	0	LumB		Positive		T2	Left Lower Inner Quadrant|Left Lower Outer Quadrant|Left	Sentinel node biopsy alone		Positive	Positive	90-99%	10-19%	2+	3.2	1	Infiltrating Lobular Carcinoma	Equivocal	Negative	Negative	Post (prior bilateral ovariectomy OR >12 mo since LMP with no prior hysterectomy)	M0	N0 (i-)	T2	Stage IIA	YES
TCGA-AO-A1KT-01	Stage IIA	78	Positive	Negative	M0	541	0	LumB		Positive		T1	Left Upper Outer Quadrant|Left	Sentinel node biopsy alone		Positive	Positive	90-99%	10-19%	2+	2.4	1.4	Infiltrating Ductal Carcinoma	Equivocal	Negative	Negative	Post (prior bilateral ovariectomy OR >12 mo since LMP with no prior hysterectomy)	M0	N1	T1	Stage IIA	YES
TCGA-AQ-A04H-01	Stage IIIA	61	Positive	Positive		439	0	LumB	Luminal B	Positive		T2	Left Lower Inner Quadrant	Axillary lymph node dissection alone		Positive	Positive	90-99%		2+		3.2	Infiltrating Ductal Carcinoma	Indeterminate	Positive	Negative	Post (prior bilateral ovariectomy OR >12 mo since LMP with no prior hysterectomy)	MX	N2a	T2	Stage IIIA
TCGA-AQ-A04J-01	Stage IIA	45	Negative	Negative	M0	499	0	Basal	Basal-like	Negative		T2	Right Upper Outer Quadrant	Axillary lymph node dissection alone		Negative	Negative	<10%	<10%	0			Infiltrating Ductal Carcinoma	Negative		Negative	Pre (<6 months since LMP AND no prior bilateral ovariectomy AND not on estrogen replacement)	M0	N0 (i+)	T2	Stage IIA
TCGA-AQ-A04L-01	Stage IIA	48	Positive	Positive	M0	3344	0	LumA	Luminal A	Negative	ReacI	T2	Right	Sentinel node biopsy alone		Positive	Negative	60-69%		3+			Infiltrating Ductal Carcinoma	Positive		Negative	Peri (6-12 months since last menstrual period)	MX	N0 (i-)	T2	Stage IIA
TCGA-AQ-A0Y5-01	Stage IIIA	70	Positive	Positive	M0	161	1	LumA		Positive		T2	Right	Sentinel lymph node biopsy plus axillary dissection		Positive	Positive	70-79%		2+		3.8	Infiltrating Ductal Carcinoma	Positive	Positive	Negative	Post (prior bilateral ovariectomy OR >12 mo since LMP with no prior hysterectomy)	MX	N2a	T2	Stage IIIA	YES
TCGA-AQ-A1H2-01	Stage IIIA	84	Positive	Positive	M0	197	0	LumA		Positive		T2	Right Upper Outer Quadrant	Axillary lymph node dissection alone		Positive	Positive	90-99%		2+		2.7	Infiltrating Ductal Carcinoma	Indeterminate	Positive	Negative	Post (prior bilateral ovariectomy OR >12 mo since LMP with no prior hysterectomy)	MX	N2a	T2	Stage IIIA	YES
TCGA-AQ-A1H3-01	Stage IIIC	49	Positive	Negative	M0	138	0	LumA		Positive		T2	Right Upper Outer Quadrant	Sentinel lymph node biopsy plus axillary dissection		Positive	Positive	90-99%		1+			Infiltrating Ductal Carcinoma	Negative		Negative	Pre (<6 months since LMP AND no prior bilateral ovariectomy AND not on estrogen replacement)	MX	N3a	T2	Stage IIIC	YES
TCGA-AQ-A54N-01													Left Lower Inner Quadrant	Sentinel node biopsy alone		Negative	Negative			2+		1.1	Infiltrating Ductal Carcinoma	Equivocal	Negative	Negative	Post (prior bilateral ovariectomy OR >12 mo since LMP with no prior hysterectomy)	M0	N0	T2	Stage IIA	YES
TCGA-AQ-A54O-01													Right Upper Outer Quadrant	Sentinel lymph node biopsy plus axillary dissection		Positive	Positive	90-99%		1+			Infiltrating Ductal Carcinoma	Negative		Negative		M0	N0	T2	Stage IIA	YES
TCGA-AQ-A7U7-01													Left	Sentinel lymph node biopsy plus axillary dissection		Positive	Positive	80-89%					Infiltrating Lobular Carcinoma	Negative		Negative	Post (prior bilateral ovariectomy OR >12 mo since LMP with no prior hysterectomy)	M0	N2a	T2	Stage IIIA	YES
TCGA-AR-A0TP-01	Stage II	43	Positive	Negative	M0	2392	0	Basal	Basal-like	Negative	Basal	T2	Left Upper Inner Quadrant	Sentinel lymph node biopsy plus axillary dissection		Positive	Negative	<10%					Infiltrating Ductal Carcinoma	Negative		Negative	Pre (<6 months since LMP AND no prior bilateral ovariectomy AND not on estrogen replacement)	M0	N0	T2	Stage IIA
TCGA-AR-A0TQ-01	Stage III	27	Positive	Positive	M0	1500	0	LumB	Luminal B	Negative	Her2	T3	Right Upper Outer Quadrant	Axillary lymph node dissection alone		Positive	Negative	10-19%		2+			Infiltrating Ductal Carcinoma	Equivocal	Positive	Negative	Pre (<6 months since LMP AND no prior bilateral ovariectomy AND not on estrogen replacement)	M0	N1	T3	Stage IIIA
TCGA-AR-A0TR-01	Stage II	68	Positive	Negative	M0	160	1	LumA	Luminal A	Positive	LumA/B	T2	Left	Sentinel lymph node biopsy plus axillary dissection		Positive	Positive			2+			Infiltrating Ductal Carcinoma	Equivocal	Negative	Negative	Post (prior bilateral ovariectomy OR >12 mo since LMP with no prior hysterectomy)	M0	N1	T2	Stage IIB
TCGA-AR-A0TS-01	Stage II	46	Negative	Negative	M0	1138	0	Basal	Basal-like	Negative	Basal	T2	Right	Sentinel lymph node biopsy plus axillary dissection		Negative	Negative			1+			Infiltrating Ductal Carcinoma	Negative		Negative	Pre (<6 months since LMP AND no prior bilateral ovariectomy AND not on estrogen replacement)	M0	N1	T2	Stage IIB
TCGA-AR-A0TT-01	Stage III	53	Positive	Negative	M0	1679	0	LumB	Luminal B	Negative	LumA/B	T2	Right Upper Outer Quadrant	Sentinel lymph node biopsy plus axillary dissection		Positive	Negative	10-19%		1+			Infiltrating Ductal Carcinoma	Negative		Negative	Pre (<6 months since LMP AND no prior bilateral ovariectomy AND not on estrogen replacement)	M0	N2	T2	Stage IIIA
TCGA-AR-A0TU-01	Stage II	35	Negative	Negative	M0	360	0	Basal	Basal-like	Negative	Basal	T2	Right Lower Outer Quadrant	Sentinel lymph node biopsy plus axillary dissection		Negative	Negative			1+			Infiltrating Ductal Carcinoma	Negative		Negative	Pre (<6 months since LMP AND no prior bilateral ovariectomy AND not on estrogen replacement)	M0	N0	T2	Stage IIA
TCGA-AR-A0TV-01	Stage II	66	Positive	Negative	M0	904	0	LumB	Luminal B	Positive	LumA/B	T2	Left Upper Outer Quadrant	Sentinel lymph node biopsy plus axillary dissection		Positive	Positive	90-99%		2+			Infiltrating Ductal Carcinoma	Equivocal	Negative	Negative	Post (prior bilateral ovariectomy OR >12 mo since LMP with no prior hysterectomy)	M0	N0	T2	Stage IIA
TCGA-AR-A0TW-01	Stage III	50	Positive	Negative	M0	739	0	LumA	Luminal A	Positive	Basal	T3	Right Upper Outer Quadrant|Right Lower Outer Quadrant			Positive	Positive			2+			Infiltrating Ductal Carcinoma	Equivocal	Negative	Negative	Pre (<6 months since LMP AND no prior bilateral ovariectomy AND not on estrogen replacement)	M0	N1	T3	Stage IIIA
TCGA-AR-A0TX-01	Stage II	64	Positive	Positive	M0	15	0	Her2	HER2-enriched	Positive	ReacII	T1	Left Upper Outer Quadrant	Axillary lymph node dissection alone		Positive	Positive	<10%		3+			Infiltrating Ductal Carcinoma	Positive		Negative	Post (prior bilateral ovariectomy OR >12 mo since LMP with no prior hysterectomy)	M0	N1	T1	Stage IIA
TCGA-AR-A0TY-01	Stage II	54	Positive	Negative	M0	1699	1	LumB	Luminal B	Negative	LumA/B	T2	Right Upper Outer Quadrant	Sentinel lymph node biopsy plus axillary dissection		Positive	Negative	10-19%					Infiltrating Ductal Carcinoma	Negative		Negative	Post (prior bilateral ovariectomy OR >12 mo since LMP with no prior hysterectomy)	M0	N0	T2	Stage IIA
TCGA-AR-A0TZ-01	Stage III	43	Positive	Negative	M0	1313	0	LumA	Luminal B	Positive	ReacII	T2	Left Upper Outer Quadrant			Positive	Positive			2+			Infiltrating Ductal Carcinoma	Equivocal	Negative	Negative	Pre (<6 months since LMP AND no prior bilateral ovariectomy AND not on estrogen replacement)	M1	N2	T2	Stage IIIA
TCGA-AR-A0U0-01	Stage II	73	Negative	Negative	M0	8	0	Basal	Basal-like	Negative	Basal	T2	Left Lower Inner Quadrant	Sentinel lymph node biopsy plus axillary dissection		Negative	Negative						Infiltrating Ductal Carcinoma			Negative	Post (prior bilateral ovariectomy OR >12 mo since LMP with no prior hysterectomy)	M0	N1	T2	Stage IIB
TCGA-AR-A0U1-01	Stage II	36	Negative	Negative	M0	185	0	Basal	Basal-like	Negative	Basal	T2	Left Upper Outer Quadrant	Sentinel lymph node biopsy plus axillary dissection		Negative	Negative			1+			Infiltrating Ductal Carcinoma	Negative		Negative	Pre (<6 months since LMP AND no prior bilateral ovariectomy AND not on estrogen replacement)	M0	N1	T2	Stage IIB
TCGA-AR-A0U2-01	Stage III	47	Positive	Negative	M0	2551	1	LumB	Luminal B	Positive	ReacII	T2	Left Lower Outer Quadrant	Axillary lymph node dissection alone		Positive	Positive	10-19%		1+			Infiltrating Ductal Carcinoma	Negative		Negative	Pre (<6 months since LMP AND no prior bilateral ovariectomy AND not on estrogen replacement)	M0	N2	T2	Stage IIIA
TCGA-AR-A0U3-01	Stage II	59	Positive	Negative	M0	2263	0	LumA	Luminal B	Positive	LumA/B	T2	Left Upper Inner Quadrant|Left Upper Outer Quadrant	Sentinel lymph node biopsy plus axillary dissection		Positive	Positive	10-19%		1+			Infiltrating Ductal Carcinoma	Negative		Negative	Post (prior bilateral ovariectomy OR >12 mo since LMP with no prior hysterectomy)	M0	N1	T2	Stage IIB
TCGA-AR-A0U4-01	Stage II	54	Negative	Negative	M0	1627	0	Basal	Basal-like	Negative	ReacII	T2	Left Upper Outer Quadrant	Sentinel lymph node biopsy plus axillary dissection		Negative	Negative						Infiltrating Ductal Carcinoma	Negative		Negative	Pre (<6 months since LMP AND no prior bilateral ovariectomy AND not on estrogen replacement)	M0	N0	T2	Stage IIA
TCGA-AR-A1AH-01	Stage II	51	Positive	Negative	M0	2298	0	Basal	Basal-like	Negative	Basal	T2	Right Upper Inner Quadrant	Axillary lymph node dissection alone		Positive	Negative	10-19%					Infiltrating Ductal Carcinoma	Negative		Negative	Post (prior bilateral ovariectomy OR >12 mo since LMP with no prior hysterectomy)	M0	N1	T2	Stage IIB	YES
TCGA-AR-A1AI-01	Stage II	47	Negative	Negative	M0	1881	0	Basal	Basal-like	Negative	Basal	T2	Left Upper Outer Quadrant	Sentinel lymph node biopsy plus axillary dissection		Negative	Negative			2+			Medullary Carcinoma	Equivocal	Negative	Negative	Post (prior bilateral ovariectomy OR >12 mo since LMP with no prior hysterectomy)	M0	N0	T2	Stage IIA	YES
TCGA-AR-A1AJ-01	Stage I	83	Positive	Negative	M0	1604	0	Basal	Basal-like	Negative	ReacI	T1	Right	Sentinel lymph node biopsy plus axillary dissection		Positive	Negative	10-19%					Infiltrating Ductal Carcinoma	Negative		Negative	Post (prior bilateral ovariectomy OR >12 mo since LMP with no prior hysterectomy)	M0	N0	T1	Stage I	YES
TCGA-AR-A1AK-01	Stage I	70	Positive	Negative	M0	1558	0	LumA	Luminal A	Positive	ReacI	T1	Right	Sentinel lymph node biopsy plus axillary dissection		Positive	Positive	10-19%		1+			Infiltrating Lobular Carcinoma	Negative		Negative	Post (prior bilateral ovariectomy OR >12 mo since LMP with no prior hysterectomy)	M0	N0	T1	Stage I	YES
TCGA-AR-A1AL-01	Stage III	60	Positive	Negative	M0	1485	0	LumA	Luminal A	Positive	ReacI	T3	Left Upper Inner Quadrant|Left Upper Outer Quadrant	Sentinel lymph node biopsy plus axillary dissection		Positive	Positive	70-79%		1+			Infiltrating Lobular Carcinoma	Negative		Negative	Post (prior bilateral ovariectomy OR >12 mo since LMP with no prior hysterectomy)	M0	N1	T3	Stage IIIA	YES
TCGA-AR-A1AM-01													Right Upper Outer Quadrant			Positive	Positive			2+			Infiltrating Lobular Carcinoma	Equivocal	Negative	Negative	Post (prior bilateral ovariectomy OR >12 mo since LMP with no prior hysterectomy)	M0	N1	T3	Stage IIIA	YES
TCGA-AR-A1AN-01	Stage II	46	Positive	Negative	M0	1329	0	LumA	Luminal A	Positive		T2	Right Upper Outer Quadrant	Sentinel lymph node biopsy plus axillary dissection		Positive	Positive	70-79%					Infiltrating Ductal Carcinoma	Negative		Negative	Pre (<6 months since LMP AND no prior bilateral ovariectomy AND not on estrogen replacement)	M0	N0	T2	Stage IIA	YES
TCGA-AR-A1AO-01	Stage II	47	Positive	Negative	M0	1324	0	Normal	Normal-like	Negative	Basal	T1	Left Upper Inner Quadrant	Sentinel lymph node biopsy plus axillary dissection		Positive	Negative			1+			Infiltrating Ductal Carcinoma	Negative		Negative	Pre (<6 months since LMP AND no prior bilateral ovariectomy AND not on estrogen replacement)	M0	N1	T1	Stage IIA	YES
TCGA-AR-A1AP-01	Stage I	80	Positive	Negative	M0	1215	0	LumA	Luminal A	Positive	LumA/B	T1	Left Upper Outer Quadrant	Sentinel lymph node biopsy plus axillary dissection		Positive	Positive	70-79%		2+			Infiltrating Ductal Carcinoma	Equivocal	Negative	Positive	Post (prior bilateral ovariectomy OR >12 mo since LMP with no prior hysterectomy)	M0	N0	T1	Stage I	YES
TCGA-AR-A1AQ-01	Stage II	49	Negative	Negative	M0	1309	0	Basal	Basal-like	Negative	Basal	T2	Right Upper Inner Quadrant|Right Upper Outer Quadrant	Sentinel lymph node biopsy plus axillary dissection		Negative	Negative			2+			Infiltrating Ductal Carcinoma	Equivocal	Negative	Negative	Post (prior bilateral ovariectomy OR >12 mo since LMP with no prior hysterectomy)	M0	N0	T2	Stage IIA	YES
TCGA-AR-A1AR-01	Stage III	50	Negative	Negative	M0	523	1	Basal	Basal-like	Negative		T1	Left Lower Inner Quadrant	Axillary lymph node dissection alone		Negative	Negative						Infiltrating Ductal Carcinoma	Negative		Negative	Post (prior bilateral ovariectomy OR >12 mo since LMP with no prior hysterectomy)	M0	N2	T1	Stage IIIA
TCGA-AR-A1AS-01	Stage II	54	Positive	Negative	M0	1242	0	LumA	Luminal A	Positive	LumA	T2	Left Upper Inner Quadrant	Axillary lymph node dissection alone		Positive	Positive	70-79%		1+			Infiltrating Ductal Carcinoma	Negative		Negative	Post (prior bilateral ovariectomy OR >12 mo since LMP with no prior hysterectomy)	M0	N1	T2	Stage IIB	YES
TCGA-AR-A1AT-01	Stage II	62	Positive	Positive	M0	1272	1		HER2-enriched	Positive	Her2	T2	Left Upper Outer Quadrant	Sentinel lymph node biopsy plus axillary dissection		Positive	Positive	<10%		3+			Infiltrating Lobular Carcinoma	Positive		Negative	Post (prior bilateral ovariectomy OR >12 mo since LMP with no prior hysterectomy)	M0	N0	T2	Stage IIA	YES
TCGA-AR-A1AU-01	Stage III	39	Positive	Negative	M0	1409	0	LumA	Luminal A	Positive	ReacI	T2	Right Upper Inner Quadrant|Right Upper Outer Quadrant	Sentinel lymph node biopsy plus axillary dissection		Positive	Positive	70-79%		2+			Infiltrating Ductal Carcinoma	Equivocal	Negative	Negative	Pre (<6 months since LMP AND no prior bilateral ovariectomy AND not on estrogen replacement)	M0	N2	T2	Stage IIIA	YES
TCGA-AR-A1AV-01	Stage II	68	Positive	Negative	M0	1295	0	LumA	Luminal B	Positive	LumA/B	T2	Left	Axillary lymph node dissection alone		Positive	Positive	70-79%		1+			Infiltrating Ductal Carcinoma	Negative		Negative		M0	N1	T2	Stage IIB	YES
TCGA-AR-A1AW-01	Stage II	65	Positive	Negative	M0	1072	0	LumB	Luminal A	Positive	ReacII	T2	Left Upper Inner Quadrant	Sentinel lymph node biopsy plus axillary dissection		Positive	Positive	70-79%		2+			Infiltrating Ductal Carcinoma	Equivocal	Negative	Negative	Post (prior bilateral ovariectomy OR >12 mo since LMP with no prior hysterectomy)	M0	N0	T2	Stage IIA	YES
TCGA-AR-A1AX-01	Stage I	64	Positive	Positive	M0	1103	0	LumA	Luminal A	Positive	ReacII	T1	Left Upper Inner Quadrant|Left Upper Outer Quadrant	Sentinel lymph node biopsy plus axillary dissection		Positive	Positive			3+			Infiltrating Ductal Carcinoma	Positive		Negative	Post (prior bilateral ovariectomy OR >12 mo since LMP with no prior hysterectomy)	M0	N0	T1	Stage I	YES
TCGA-AR-A1AY-01	Stage I	65	Negative	Negative	M0	614	0	Basal	Basal-like	Negative	Basal	T1	Left Upper Outer Quadrant	Sentinel lymph node biopsy plus axillary dissection		Negative	Negative						Infiltrating Ductal Carcinoma	Negative		Negative	Post (prior bilateral ovariectomy OR >12 mo since LMP with no prior hysterectomy)	M0	N0	T1	Stage I	YES
TCGA-AR-A24H-01	Stage II	65	Positive	Negative	M0	3333	0	LumB		Positive		T2	Right Lower Inner Quadrant|Right Lower Outer Quadrant	Sentinel lymph node biopsy plus axillary dissection		Positive	Positive			1+			Infiltrating Lobular Carcinoma	Negative		Negative	Post (prior bilateral ovariectomy OR >12 mo since LMP with no prior hysterectomy)	M0	N0	T2	Stage IIA	YES
TCGA-AR-A24K-01	Stage II	46	Positive	Negative	M0	1548	0	LumB		Positive		T2	Left Upper Outer Quadrant	Sentinel lymph node biopsy plus axillary dissection		Positive	Positive	10-19%		2+			Infiltrating Ductal Carcinoma	Equivocal	Negative	Negative	Pre (<6 months since LMP AND no prior bilateral ovariectomy AND not on estrogen replacement)	M0	N0	T2	Stage IIA	YES
TCGA-AR-A24L-01	Stage II	26	Positive	Negative	M0	2221	0	LumA		Positive		T2	Right	Sentinel lymph node biopsy plus axillary dissection		Positive	Positive	10-19%		2+			Infiltrating Ductal Carcinoma	Equivocal	Negative	Negative	Pre (<6 months since LMP AND no prior bilateral ovariectomy AND not on estrogen replacement)	M0	N1	T2	Stage IIB	YES
TCGA-AR-A24M-01	Stage III	38	Positive	Negative	M0	1990	0	LumA		Positive		T2	Left Upper Outer Quadrant	Sentinel lymph node biopsy plus axillary dissection		Positive	Positive	10-19%		1+			Mixed Histology (please specify)	Negative		Negative	Pre (<6 months since LMP AND no prior bilateral ovariectomy AND not on estrogen replacement)	M0	N2	T2	Stage IIIA	YES
TCGA-AR-A24N-01	Stage I	54	Positive	Negative	M0	2074	0	LumB		Positive		T1	Left Upper Inner Quadrant	Sentinel lymph node biopsy plus axillary dissection		Positive	Positive	10-19%		2+			Infiltrating Ductal Carcinoma	Equivocal	Negative	Negative	Peri (6-12 months since last menstrual period)	M0	N0	T1	Stage I	YES
TCGA-AR-A24O-01	Stage III	43	Positive	Negative	M0	1997	0	LumA		Positive		T3	Left			Positive	Positive						Mixed Histology (please specify)	Negative		Positive	Pre (<6 months since LMP AND no prior bilateral ovariectomy AND not on estrogen replacement)	M0	N2	T3	Stage IIIA	YES
TCGA-AR-A24P-01	Stage I	47	Positive	Negative	M0	26	0	LumA		Positive		T1	Left Upper Outer Quadrant	Sentinel lymph node biopsy plus axillary dissection		Positive	Positive	10-19%		2+			Infiltrating Ductal Carcinoma	Equivocal	Negative	Negative	Post (prior bilateral ovariectomy OR >12 mo since LMP with no prior hysterectomy)	M0	N0	T1	Stage I	YES
TCGA-AR-A24Q-01	Stage II	49	Positive	Negative	M0	2008	0	Basal		Negative		T3	Left Upper Inner Quadrant	Sentinel lymph node biopsy plus axillary dissection		Positive	Negative	<10%					Infiltrating Ductal Carcinoma	Negative		Negative	Post (prior bilateral ovariectomy OR >12 mo since LMP with no prior hysterectomy)	M0	N0	T3	Stage IIB	YES
TCGA-AR-A24R-01	Stage III	45	Positive	Negative	M0	1745	0	LumB		Positive		T1	Right Upper Inner Quadrant|Right Upper Outer Quadrant	Sentinel lymph node biopsy plus axillary dissection		Positive	Positive	10-19%		1+			Infiltrating Ductal Carcinoma	Negative	Negative	Negative	Pre (<6 months since LMP AND no prior bilateral ovariectomy AND not on estrogen replacement)	M0	N2	T1	Stage IIIA	YES
TCGA-AR-A24S-01	Stage I	61	Positive	Negative	M0	1888	0	LumB		Positive		T1	Right Lower Outer Quadrant	Sentinel lymph node biopsy plus axillary dissection		Positive	Positive	70-79%					Infiltrating Ductal Carcinoma	Negative		Negative	Post (prior bilateral ovariectomy OR >12 mo since LMP with no prior hysterectomy)	M0	N0	T1	Stage I	YES
TCGA-AR-A24T-01	Stage III	46	Positive	Negative	M0	1620	0	LumA		Positive		T3	Right Upper Outer Quadrant	Sentinel lymph node biopsy plus axillary dissection		Positive	Positive	10-19%		2+			Infiltrating Lobular Carcinoma	Equivocal	Negative	Negative	Pre (<6 months since LMP AND no prior bilateral ovariectomy AND not on estrogen replacement)	M0	N3	T3	Stage IIIC	YES
TCGA-AR-A24U-01	Stage II	47	Negative	Positive	M0	1623	0	Her2		Negative		T1	Left Upper Outer Quadrant|Left Lower Outer Quadrant	Sentinel lymph node biopsy plus axillary dissection		Negative	Negative			3+			Infiltrating Ductal Carcinoma	Positive		Positive	Pre (<6 months since LMP AND no prior bilateral ovariectomy AND not on estrogen replacement)	M0	N1	T1	Stage IIA	YES
TCGA-AR-A24V-01	Stage II	52	Positive	Negative	M0	1648	0	LumA		Positive		T2	Right Upper Outer Quadrant	Sentinel lymph node biopsy plus axillary dissection		Positive	Positive	80-89%					Infiltrating Ductal Carcinoma	Negative		Negative	Peri (6-12 months since last menstrual period)	M0	N1	T2	Stage IIB	YES
TCGA-AR-A24W-01								LumA					Right Lower Inner Quadrant	Sentinel lymph node biopsy plus axillary dissection		Positive	Positive						Infiltrating Ductal Carcinoma	Negative		Negative	Post (prior bilateral ovariectomy OR >12 mo since LMP with no prior hysterectomy)	M0	N1	T2	Stage IIB	YES
TCGA-AR-A24X-01	Stage II	52	Positive	Negative	M0	1465	0	LumA		Positive		T2	Right Upper Inner Quadrant	Sentinel lymph node biopsy plus axillary dissection		Positive	Positive	80-89%		2+			Mixed Histology (please specify)	Equivocal	Negative	Negative	Pre (<6 months since LMP AND no prior bilateral ovariectomy AND not on estrogen replacement)	M0	N0	T2	Stage IIA	YES
TCGA-AR-A24Z-01	Stage II	57	Positive	Negative	M0	1574	0	LumB		Positive		T2	Left Upper Outer Quadrant	Sentinel lymph node biopsy plus axillary dissection		Positive	Positive						Infiltrating Ductal Carcinoma	Negative		Negative	Post (prior bilateral ovariectomy OR >12 mo since LMP with no prior hysterectomy)	M0	N0	T2	Stage IIA	YES
TCGA-AR-A250-01	Stage II	58	Positive	Positive	M0	1707	0	LumB		Negative		T2	Left Upper Outer Quadrant	Sentinel lymph node biopsy plus axillary dissection		Positive	Negative	70-79%		2+			Infiltrating Ductal Carcinoma	Equivocal	Positive	Positive	Post (prior bilateral ovariectomy OR >12 mo since LMP with no prior hysterectomy)	M0	N0	T2	Stage IIA	YES
TCGA-AR-A251-01	Stage III	51	Positive	Negative	M0	1373	0	Basal		Negative		T2	Left Upper Outer Quadrant	Sentinel lymph node biopsy plus axillary dissection		Positive	Negative			2+			Infiltrating Ductal Carcinoma	Equivocal	Negative	Positive	Pre (<6 months since LMP AND no prior bilateral ovariectomy AND not on estrogen replacement)	M0	N2	T2	Stage IIIA	YES
TCGA-AR-A252-01	Stage I	50	Positive	Negative	M0	1236	0	LumA		Positive		T1	Left Upper Outer Quadrant|Left Lower Outer Quadrant	Sentinel lymph node biopsy plus axillary dissection		Positive	Positive	70-79%					Infiltrating Ductal Carcinoma	Negative		Negative	Pre (<6 months since LMP AND no prior bilateral ovariectomy AND not on estrogen replacement)	M0	N0	T1	Stage I	YES
TCGA-AR-A254-01	Stage III	50	Positive	Positive	M0	1212	0	Her2		Positive		T2	Left Upper Inner Quadrant|Left Lower Inner Quadrant	Sentinel lymph node biopsy plus axillary dissection		Positive	Positive			3+			Infiltrating Ductal Carcinoma	Positive		Negative	Pre (<6 months since LMP AND no prior bilateral ovariectomy AND not on estrogen replacement)	M0	N2	T2	Stage IIIA	YES
TCGA-AR-A255-01	Stage I	62	Positive	Positive	M0	1058	0	LumA		Positive		T1	Right Lower Inner Quadrant	Sentinel lymph node biopsy plus axillary dissection		Positive	Positive			3+			Infiltrating Ductal Carcinoma	Positive		Negative	Post (prior bilateral ovariectomy OR >12 mo since LMP with no prior hysterectomy)	M0	N0	T1	Stage I	YES
TCGA-AR-A256-01	Stage II	45	Negative	Negative	M0	2854	1	Basal		Negative		T2	Right Lower Inner Quadrant	Sentinel lymph node biopsy plus axillary dissection		Negative	Negative			1+			Infiltrating Ductal Carcinoma	Negative		Negative	Pre (<6 months since LMP AND no prior bilateral ovariectomy AND not on estrogen replacement)	M0	N0	T2	Stage IIA	YES
TCGA-AR-A2LE-01								LumA					Right	Sentinel node biopsy alone		Positive	Negative						Infiltrating Lobular Carcinoma			Negative	Post (prior bilateral ovariectomy OR >12 mo since LMP with no prior hysterectomy)	M0	N0	T1	Stage I	YES
TCGA-AR-A2LH-01								Normal					Right Upper Outer Quadrant	Sentinel lymph node biopsy plus axillary dissection		Negative	Negative			2+			Infiltrating Lobular Carcinoma	Equivocal	Negative	Negative	Post (prior bilateral ovariectomy OR >12 mo since LMP with no prior hysterectomy)	M0	N3	T3	Stage III	YES
TCGA-AR-A2LJ-01													Left	Sentinel lymph node biopsy plus axillary dissection		Positive	Positive	70-79%		3+			Infiltrating Lobular Carcinoma	Positive	Positive	Negative	Pre (<6 months since LMP AND no prior bilateral ovariectomy AND not on estrogen replacement)	MX	N1	T3	Stage IIIA	YES
TCGA-AR-A2LK-01								LumB					Right Upper Outer Quadrant|Right Lower Outer Quadrant	Sentinel lymph node biopsy plus axillary dissection		Positive	Positive	70-79%		1+			Infiltrating Lobular Carcinoma	Equivocal	Negative	Positive	Post (prior bilateral ovariectomy OR >12 mo since LMP with no prior hysterectomy)	M0	N2	T3	Stage III	YES
TCGA-AR-A2LL-01								LumB					Left	Sentinel lymph node biopsy plus axillary dissection		Positive	Positive	70-79%		2+			Infiltrating Lobular Carcinoma	Equivocal	Negative	Negative	Post (prior bilateral ovariectomy OR >12 mo since LMP with no prior hysterectomy)	M0	N0	T3	Stage IIB	YES
TCGA-AR-A2LM-01								LumA					Right	Sentinel lymph node biopsy plus axillary dissection		Positive	Positive	70-79%					Infiltrating Lobular Carcinoma		Negative	Negative	Pre (<6 months since LMP AND no prior bilateral ovariectomy AND not on estrogen replacement)	M0	N1	T1	Stage II	YES
TCGA-AR-A2LN-01								LumA					Right Upper Outer Quadrant	Sentinel lymph node biopsy plus axillary dissection		Positive	Positive	70-79%		1+			Infiltrating Lobular Carcinoma	Negative		Negative	Post (prior bilateral ovariectomy OR >12 mo since LMP with no prior hysterectomy)	M0	N0	T2	Stage IIA	YES
TCGA-AR-A2LO-01								LumA					Left Lower Outer Quadrant	Sentinel lymph node biopsy plus axillary dissection		Positive	Positive	70-79%		2+			Infiltrating Lobular Carcinoma	Equivocal	Negative	Negative	Pre (<6 months since LMP AND no prior bilateral ovariectomy AND not on estrogen replacement)	M0	N1	T2	Stage IIB	YES
TCGA-AR-A2LQ-01								Normal					Right Upper Inner Quadrant|Right Upper Outer Quadrant	Sentinel lymph node biopsy plus axillary dissection		Positive	Positive	70-79%		1+			Infiltrating Lobular Carcinoma	Negative		Negative	Post (prior bilateral ovariectomy OR >12 mo since LMP with no prior hysterectomy)	M0	N0	T3	Stage IIB	YES
TCGA-AR-A2LR-01								Basal					Right	Sentinel lymph node biopsy plus axillary dissection		Negative	Negative						Metaplastic Carcinoma	Negative		Negative	Post (prior bilateral ovariectomy OR >12 mo since LMP with no prior hysterectomy)	M0	N0	T1	Stage I	YES
TCGA-AR-A5QM-01													Left	Sentinel lymph node biopsy plus axillary dissection		Positive	Positive			2+			Infiltrating Lobular Carcinoma	Equivocal			Post (prior bilateral ovariectomy OR >12 mo since LMP with no prior hysterectomy)	M0	N0	T2	Stage IIA	YES
TCGA-AR-A5QN-01													Left	Axillary lymph node dissection alone		Positive	Positive			3+			Infiltrating Lobular Carcinoma	Positive			Post (prior bilateral ovariectomy OR >12 mo since LMP with no prior hysterectomy)	M0	N3	T2	Stage IIIC	YES
TCGA-AR-A5QP-01													Left	Sentinel lymph node biopsy plus axillary dissection		Positive	Positive			2+			Infiltrating Lobular Carcinoma	Equivocal			Post (prior bilateral ovariectomy OR >12 mo since LMP with no prior hysterectomy)	M0	N1	T2	Stage IIB	YES
TCGA-AR-A5QQ-01													Right	Axillary lymph node dissection alone		Negative	Negative			1+			Other, specify	Negative			Post (prior bilateral ovariectomy OR >12 mo since LMP with no prior hysterectomy)	M0	N1	T3	Stage IIIA	YES
TCGA-B6-A0I1-01								Basal					Left Upper Outer Quadrant	Axillary lymph node dissection alone		Negative	Negative						Infiltrating Ductal Carcinoma			Negative	Post (prior bilateral ovariectomy OR >12 mo since LMP with no prior hysterectomy)	M0	N0	T2	Stage IIA	YES
TCGA-B6-A0I2-01	Stage IA	45		Negative	M0	4360	0	Basal	Basal-like		ReacII	T1	Left Upper Outer Quadrant|Left	Axillary lymph node dissection alone									Infiltrating Ductal Carcinoma				Indeterminate (neither Pre or Postmenopausal)	M0	N0 (i-)	T1c	Stage IA
TCGA-B6-A0I5-01	Stage IIB	49	Positive	Negative	M0	4549	0	LumA	Luminal A	Positive		T2	Right Lower Inner Quadrant	Axillary lymph node dissection alone		Positive	Positive						Infiltrating Ductal Carcinoma			Negative	Indeterminate (neither Pre or Postmenopausal)	M0	N1b	T2	Stage IIB
TCGA-B6-A0I6-01	Stage IIA	49	Negative		M0	997	1	Basal	Basal-like	Negative	Basal	T1	Left Upper Outer Quadrant|Left	Axillary lymph node dissection alone		Negative	Negative						Infiltrating Ductal Carcinoma			Negative	Indeterminate (neither Pre or Postmenopausal)	M0	N1	T1c	Stage IIA
TCGA-B6-A0I8-01		46			M0	749	1	LumA	Luminal A		Her2	T1	Right Upper Inner Quadrant|Right	No axillary staging									Infiltrating Ductal Carcinoma				Indeterminate (neither Pre or Postmenopausal)	M0	NX	T1	Stage X
TCGA-B6-A0I9-01	Stage IV	62	Indeterminate	Positive	M1	369	1	Her2	HER2-enriched	Positive	Her2	T3	Left Lower Outer Quadrant|Left	No axillary staging		Indeterminate	Positive						Infiltrating Ductal Carcinoma				Indeterminate (neither Pre or Postmenopausal)	M1	NX	T3	Stage IV
TCGA-B6-A0IA-01	Stage IIA	51	Positive	Negative	M0	6718	0	LumA	Luminal A	Positive		T2	Right	Axillary lymph node dissection alone		Positive	Positive						Other, specify			Negative	Indeterminate (neither Pre or Postmenopausal)	M0	N0 (i-)	T2	Stage IIA
TCGA-B6-A0IB-01	Stage IV	64	Positive	Negative	M1	3941	1	LumB	Luminal B	Positive	LumA/B	T3	Right Upper Inner Quadrant|Right	Axillary lymph node dissection alone		Positive	Positive						Infiltrating Ductal Carcinoma			Negative	Indeterminate (neither Pre or Postmenopausal)	M1	N3	T3	Stage IV
TCGA-B6-A0IC-01		90	Positive	Negative		1542	1	LumA	Luminal B	Positive		T2	Right	No axillary staging		Positive	Positive						Other, specify			Negative	Post (prior bilateral ovariectomy OR >12 mo since LMP with no prior hysterectomy)	MX	NX	T2	Stage X
TCGA-B6-A0IE-01		38	Negative	Negative	M0	1998	1	LumA	Normal-like	Negative		TX	Left Upper Outer Quadrant|Left	Axillary lymph node dissection alone		Negative	Negative						Mixed Histology (please specify)			Close	Pre (<6 months since LMP AND no prior bilateral ovariectomy AND not on estrogen replacement)	M0	N1b	T3	Stage IIIA
TCGA-B6-A0IG-01	Stage IIB	50	Positive		M0	4456	1	LumA	Luminal A	Positive	Her2	T2	Left	Axillary lymph node dissection alone		Positive	Positive						Infiltrating Ductal Carcinoma			Negative	Indeterminate (neither Pre or Postmenopausal)	M0	N1b	T2	Stage IIB
TCGA-B6-A0IH-01	Stage IIIA	81	Positive	Negative	M0	3418	1	LumA	Luminal A	Positive		T3	Left Upper Outer Quadrant|Left	Axillary lymph node dissection alone		Positive	Positive						Infiltrating Lobular Carcinoma			Positive	Post (prior bilateral ovariectomy OR >12 mo since LMP with no prior hysterectomy)	M0	N1b	T3	Stage IIIA	YES
TCGA-B6-A0IJ-01	Stage IIB	42	Positive	Negative	M0	5383	0	Basal	Basal-like	Positive	Basal	T3	Right Upper Outer Quadrant|Right	Axillary lymph node dissection alone		Positive	Positive						Infiltrating Ductal Carcinoma			Negative	Indeterminate (neither Pre or Postmenopausal)	M0	N0 (i-)	T3	Stage IIB
TCGA-B6-A0IK-01	Stage IIIB	63	Negative	Negative	M0	571	1	Her2	HER2-enriched	Negative	ReacII	T4	Left			Negative	Negative						Infiltrating Ductal Carcinoma			Positive	Indeterminate (neither Pre or Postmenopausal)	M0	N1	T4	Stage IIIB
TCGA-B6-A0IM-01	Stage IIB	75	Positive	Negative	M0	3836	0	LumA	Luminal B	Positive		T3	Right Upper Outer Quadrant|Right	Axillary lymph node dissection alone		Positive	Positive						Other, specify			Positive	Post (prior bilateral ovariectomy OR >12 mo since LMP with no prior hysterectomy)	M0	N0 (i-)	T3	Stage IIB
TCGA-B6-A0IN-01		45	Positive			2573	1	LumB	Luminal A	Negative		T1	Right Upper Outer Quadrant|Right	No axillary staging		Positive	Negative						Other, specify			Positive	Indeterminate (neither Pre or Postmenopausal)	MX	NX	T1c	Stage X
TCGA-B6-A0IO-01	Stage IIA	66	Positive	Negative	M0	3350	0	LumA	Luminal A	Indeterminate	X	T2	Left	Axillary lymph node dissection alone		Positive	Indeterminate						Infiltrating Ductal Carcinoma			Negative	Indeterminate (neither Pre or Postmenopausal)	M0	N0 (i-)	T2	Stage IIA
TCGA-B6-A0IP-01	Stage IA	74	Positive	Negative	M0	3374	0	LumA	Luminal A	Positive		T1	Left Upper Outer Quadrant	Axillary lymph node dissection alone		Positive	Positive						Infiltrating Lobular Carcinoma			Negative	Post (prior bilateral ovariectomy OR >12 mo since LMP with no prior hysterectomy)	M0	N0 (i-)	T1c	Stage IA	YES
TCGA-B6-A0IQ-01	Stage IIIA	40	Negative	Negative	M0	4284	0	Basal	Basal-like	Negative	Basal	T3	Left Upper Outer Quadrant|Left	Axillary lymph node dissection alone		Negative	Negative						Infiltrating Ductal Carcinoma			Negative	Indeterminate (neither Pre or Postmenopausal)	M0	N1b	T3	Stage IIIA
TCGA-B6-A0RE-01		61	Negative	Negative	M0	6434	0	Basal	Basal-like	Negative		TX	Right Upper Outer Quadrant|Right	Axillary lymph node dissection alone		Negative	Negative						Infiltrating Ductal Carcinoma			Negative	Indeterminate (neither Pre or Postmenopausal)	M0	N0 (i-)	TX	Stage X
TCGA-B6-A0RG-01	Stage IIB	26	Negative	Negative	M0	2082	0	LumA	Luminal A	Negative	ReacII	T3	Left	Axillary lymph node dissection alone		Negative	Negative						Infiltrating Ductal Carcinoma			Negative	Indeterminate (neither Pre or Postmenopausal)	M0	N0 (i-)	T3	Stage IIB
TCGA-B6-A0RH-01	Stage IIA	51	Positive	Positive	M0	5748	0	Her2	HER2-enriched	Positive	ReacII	T2	Left Lower Inner Quadrant	Axillary lymph node dissection alone		Positive	Positive						Infiltrating Ductal Carcinoma			Positive	Indeterminate (neither Pre or Postmenopausal)	M0	N0 (i-)	T2	Stage IIA	YES
TCGA-B6-A0RI-01	Stage IIIB	44	Positive	Negative	M0	7125	0	LumA	Luminal A	Positive		T4	Right Upper Outer Quadrant|Right	Axillary lymph node dissection alone		Positive	Positive						Infiltrating Ductal Carcinoma			Negative	Indeterminate (neither Pre or Postmenopausal)	M0	N1b	T4b	Stage IIIB
TCGA-B6-A0RL-01	Stage IIA	60	Positive	Negative	M0	2469	1	LumB	Luminal B	Positive	LumA/B	T2	Left	Axillary lymph node dissection alone		Positive	Positive						Infiltrating Ductal Carcinoma			Negative		M0	N0 (i-)	T2	Stage IIA
TCGA-B6-A0RM-01		57	Positive	Negative		2373	1	LumA	Luminal A	Positive	LumA	TX	Left	No axillary staging		Positive	Positive						Infiltrating Ductal Carcinoma				Indeterminate (neither Pre or Postmenopausal)	MX	NX	TX	Stage X
TCGA-B6-A0RN-01	Stage IA	60	Negative	Negative	M0	5261	0	LumA	Luminal A	Negative	ReacI	T1	Right Upper Inner Quadrant|Right	Axillary lymph node dissection alone		Negative	Negative						Infiltrating Ductal Carcinoma			Negative	Post (prior bilateral ovariectomy OR >12 mo since LMP with no prior hysterectomy)	M0	N0 (i-)	T1c	Stage IA
TCGA-B6-A0RO-01	Stage IIIB	71	Positive	Negative	M0	4928	0	LumA	Luminal A	Positive	ReacI	T4	Right	Axillary lymph node dissection alone		Positive	Positive						Infiltrating Ductal Carcinoma			Negative	Post (prior bilateral ovariectomy OR >12 mo since LMP with no prior hysterectomy)	M0	N1a	T4	Stage IIIB
TCGA-B6-A0RP-01	Stage IIIB	73	Positive	Negative	M0	3126	1	LumA	Luminal A	Positive	LumA	T2	Left Upper Outer Quadrant|Left	Axillary lymph node dissection alone		Positive	Positive						Mixed Histology (please specify)			Positive	Post (prior bilateral ovariectomy OR >12 mo since LMP with no prior hysterectomy)	M0	N1b	T2	[Discrepancy]
TCGA-B6-A0RQ-01	Stage IIB	68	Positive	Negative	M0	4273	1	Normal	Luminal A	Positive	ReacI	T3	Right Upper Outer Quadrant|Right	Axillary lymph node dissection alone		Positive	Positive						Infiltrating Lobular Carcinoma				Post (prior bilateral ovariectomy OR >12 mo since LMP with no prior hysterectomy)	M0	N0 (i-)	T3	Stage IIB	YES
TCGA-B6-A0RS-01	Stage IIA	38	Negative	Negative	M0	3062	1	Her2	HER2-enriched	Negative		T2	Left Lower Inner Quadrant|Left	Axillary lymph node dissection alone		Negative	Negative						Infiltrating Ductal Carcinoma			Negative	Indeterminate (neither Pre or Postmenopausal)	M0	N0 (i-)	T2	Stage IIA
TCGA-B6-A0RT-01	Stage IIIA	39	Negative	Negative	M0	2721	0	Basal	Basal-like	Negative	ReacII	T3	Right Upper Outer Quadrant|Right	Axillary lymph node dissection alone		Negative	Negative						Infiltrating Ductal Carcinoma			Close	Indeterminate (neither Pre or Postmenopausal)	M0	N1	T3	Stage IIIA
TCGA-B6-A0RU-01	Stage IA	49	Negative	Negative	M0	3991	0	Basal	Basal-like	Negative	Basal	T1	Right	Axillary lymph node dissection alone		Negative	Negative						Other, specify			Negative	Indeterminate (neither Pre or Postmenopausal)	M0	N0 (i-)	T1c	Stage IA
TCGA-B6-A0RV-01	Stage IIIA	42	Positive	Negative	M0	4788	0	LumA	Luminal A	Positive	ReacII	T3	Right	Axillary lymph node dissection alone		Positive	Positive						Mixed Histology (please specify)			Negative	Indeterminate (neither Pre or Postmenopausal)	M0	N2	T3	Stage IIIA
TCGA-B6-A0WS-01		58	Positive	Negative	M0	2965	1	LumA	Luminal A	Positive		T1	Left Upper Outer Quadrant|Left	No axillary staging		Positive	Positive						Infiltrating Ductal Carcinoma			Positive	Indeterminate (neither Pre or Postmenopausal)	MX	NX	T1c	Stage X	NO
TCGA-B6-A0WT-01	Stage IIB	61	Positive	Negative	M0	5739	0	LumA	Luminal A	Positive		T2	Left Lower Inner Quadrant|Left	Axillary lymph node dissection alone		Positive	Positive						Infiltrating Ductal Carcinoma			Negative	Post (prior bilateral ovariectomy OR >12 mo since LMP with no prior hysterectomy)	M0	N1	T2	Stage IIB
TCGA-B6-A0WV-01	Stage IIB	67	Positive	Negative	M0	2422	1	LumB	Luminal B	Positive		T2	Right	Axillary lymph node dissection alone		Positive	Positive						Infiltrating Ductal Carcinoma			Negative	Post (prior bilateral ovariectomy OR >12 mo since LMP with no prior hysterectomy)	M0	N1b	T2	Stage IIB
TCGA-B6-A0WW-01		58	Positive	Negative		557	1	LumB	Luminal B	Positive		T2	Right Upper Inner Quadrant|Right	Axillary lymph node dissection alone		Positive	Positive						Infiltrating Ductal Carcinoma			Negative	Indeterminate (neither Pre or Postmenopausal)	MX	N1b	T2	Stage X
TCGA-B6-A0WX-01	Stage IIIA	40	Negative	Negative	M0	653	1	Basal	Basal-like	Negative	X	T3	Left	Axillary lymph node dissection alone		Negative	Negative						Other, specify			Negative	Pre (<6 months since LMP AND no prior bilateral ovariectomy AND not on estrogen replacement)	M0	N1b	T3	Stage IIIA
TCGA-B6-A0WY-01	Stage IIIA	40	Positive	Negative	M0	3460	1	LumA	Luminal A	Negative		T3	Left Lower Inner Quadrant|Left	Axillary lymph node dissection alone		Positive	Negative						Infiltrating Ductal Carcinoma			Negative	Pre (<6 months since LMP AND no prior bilateral ovariectomy AND not on estrogen replacement)	M0	N1b	T3	Stage IIIA
TCGA-B6-A0WZ-01	Stage IIB	50	Positive	Negative	M0	3941	0	LumA	Luminal A	Positive		T2	Right Upper Inner Quadrant|Right	Axillary lymph node dissection alone		Positive	Positive						Infiltrating Ductal Carcinoma			Negative	Indeterminate (neither Pre or Postmenopausal)	M0	N1b	T2	Stage II
TCGA-B6-A0X0-01	Stage IA	54	Positive	Negative	M0	3945	1	LumA	Luminal A	Positive	LumA	T1	Right Upper Outer Quadrant|Right	Axillary lymph node dissection alone		Positive	Positive						Other, specify			Negative	Indeterminate (neither Pre or Postmenopausal)	M0	N0 (i-)	T1c	Stage I	YES
TCGA-B6-A0X1-01	Stage IV	48	Negative		M1	5671	0	Basal	Basal-like	Negative	Basal	T2	Left	Axillary lymph node dissection alone		Negative	Negative						Infiltrating Ductal Carcinoma			Negative	Indeterminate (neither Pre or Postmenopausal)	M1	N1	T2	Stage IIB
TCGA-B6-A0X4-01	Stage IIB	62	Positive	Negative	M0	859	1	LumA	Luminal A	Positive		T2	Left	Axillary lymph node dissection alone		Positive	Positive						Infiltrating Ductal Carcinoma			Negative	Post (prior bilateral ovariectomy OR >12 mo since LMP with no prior hysterectomy)	M0	N1b	T2	Stage IIB
TCGA-B6-A0X5-01	Stage IIB	61	Positive	Negative	M0	2097	1	LumB	Luminal B	Positive		T2	Left	Axillary lymph node dissection alone		Positive	Positive						Infiltrating Ductal Carcinoma			Negative	Post (prior bilateral ovariectomy OR >12 mo since LMP with no prior hysterectomy)	M0	N1b	T2	Stage IIB
TCGA-B6-A0X7-01		62	Positive	Negative		1791	1	LumA	Luminal A	Positive		T1	Right	No axillary staging		Positive	Positive						Mixed Histology (please specify)				Post (prior bilateral ovariectomy OR >12 mo since LMP with no prior hysterectomy)	MX	NX	T1c	Stage X
TCGA-B6-A1KC-01	Stage IIA	67	Positive		M0	1326	0	LumB		Negative		T2	Right Lower Outer Quadrant	Sentinel node biopsy alone		Positive	Negative						Infiltrating Ductal Carcinoma	Negative		Negative	Post (prior bilateral ovariectomy OR >12 mo since LMP with no prior hysterectomy)	M0	N1	T2	Stage IIB	YES
TCGA-B6-A1KF-01	Stage IIB	68	Negative	Positive	M0	3088	0	Basal		Negative		T2	Right Lower Outer Quadrant	Axillary lymph node dissection alone		Negative	Negative		60-69%	2+			Infiltrating Ductal Carcinoma	Equivocal		Negative	Post (prior bilateral ovariectomy OR >12 mo since LMP with no prior hysterectomy)	M0	N1	T2	Stage IIB	YES
TCGA-B6-A1KI-01	Stage I	63	Positive	Negative	M0	2236	0	LumA		Positive		T1	Right Upper Inner Quadrant	Sentinel node biopsy alone		Positive	Positive		90-99%	2+	3.8	1.2	Infiltrating Ductal Carcinoma	Equivocal	Negative	Negative	Post (prior bilateral ovariectomy OR >12 mo since LMP with no prior hysterectomy)	M0	N0	T1c	Stage I	YES
TCGA-B6-A1KN-01	Stage IIIB	57	Negative	Positive	M0	4233	0	LumB		Negative		T4	Right Upper Inner Quadrant	Axillary lymph node dissection alone		Negative	Negative						Infiltrating Ductal Carcinoma			Negative	Post (prior bilateral ovariectomy OR >12 mo since LMP with no prior hysterectomy)	M0	N1	T4b	Stage IIIB	YES
TCGA-B6-A2IU-01								LumA					Right	Axillary lymph node dissection alone		Positive	Positive						Infiltrating Lobular Carcinoma			Negative	Indeterminate (neither Pre or Postmenopausal)	M0	N0	T2	Stage IIA	YES
TCGA-B6-A3ZX-01													Left Upper Inner Quadrant	Axillary lymph node dissection alone		Negative	Negative	<10%	<10%	1+			Mixed Histology (please specify)	Negative		Close		M1	N1	T3	Stage IV	YES
TCGA-B6-A400-01													Left Upper Outer Quadrant	Sentinel lymph node biopsy plus axillary dissection		Negative	Negative	<10%	<10%	1+			Infiltrating Ductal Carcinoma	Negative		Negative		M0	N2a	T2	Stage IIIA	YES
TCGA-B6-A401-01													Left Upper Outer Quadrant	Sentinel lymph node biopsy plus axillary dissection		Positive	Positive	80-89%	<10%	1+			Infiltrating Ductal Carcinoma	Negative		Negative		M0	N1a	T1c	Stage IIA	YES
TCGA-B6-A402-01													Right Lower Outer Quadrant	Sentinel node biopsy alone		Negative	Negative	<10%	<10%	1+			Infiltrating Ductal Carcinoma	Negative		Negative		M0	N0 (i-)	T1c	Stage I	YES
TCGA-B6-A408-01													Left	Axillary lymph node dissection alone		Positive	Positive	90-99%	20-29%	2+	2.9	1.2	Mixed Histology (please specify)	Equivocal	Negative	Negative		M0	N3a	T2	Stage IIIC	YES
TCGA-B6-A409-01													Right Upper Outer Quadrant	Sentinel lymph node biopsy plus axillary dissection		Negative	Negative	<10%	10-19%	1+	2	1.2	Infiltrating Ductal Carcinoma	Equivocal	Negative	Negative	Pre (<6 months since LMP AND no prior bilateral ovariectomy AND not on estrogen replacement)	M0	N2a	T1c	Stage IIIA	YES
TCGA-B6-A40B-01													Left Upper Outer Quadrant	Sentinel node biopsy alone		Positive	Positive	90-99%	<10%	1+			Infiltrating Lobular Carcinoma	Negative		Negative	Post (prior bilateral ovariectomy OR >12 mo since LMP with no prior hysterectomy)	M0	N0 (i-)	T1b	Stage I	YES
TCGA-B6-A40C-01													Left Upper Outer Quadrant	Sentinel node biopsy alone		Positive	Positive	50-59%	<10%	1+			Infiltrating Lobular Carcinoma	Negative		Negative		M0	N0 (i-)	T3	Stage IIB	YES
TCGA-BH-A0AU-01	Stage IIA	45	Positive	Negative	M0	746	0	LumB	Luminal B	Positive	ReacI	T2	Left Upper Inner Quadrant			Positive	Positive						Infiltrating Ductal Carcinoma	Positive	Negative	Negative	Pre (<6 months since LMP AND no prior bilateral ovariectomy AND not on estrogen replacement)	M0	N0	T2	Stage IIA	YES
TCGA-BH-A0AU-11		45				746	0	Normal					Left Upper Inner Quadrant			Positive	Positive						Infiltrating Ductal Carcinoma	Positive	Negative	Negative	Pre (<6 months since LMP AND no prior bilateral ovariectomy AND not on estrogen replacement)	M0	N0	T2	Stage IIA	YES
TCGA-BH-A0AV-01	Stage I	52	Negative	Negative	M0	1180	0	Basal	Basal-like	Negative	ReacII	T1	Left Upper Inner Quadrant			Negative	Negative						Infiltrating Ductal Carcinoma		Negative	Negative		M0	N0	T1c	Stage I	YES
TCGA-BH-A0AW-01	Stage IIA	56	Positive	Positive	M0	622	0	Her2	HER2-enriched	Negative		T1	Left Upper Inner Quadrant|Left Upper Outer Quadrant|Left	Axillary lymph node dissection alone		Positive	Negative			3+			Infiltrating Ductal Carcinoma	Positive		Negative	Post (prior bilateral ovariectomy OR >12 mo since LMP with no prior hysterectomy)	M0	N1a	T1c	Stage IIA
TCGA-BH-A0AY-01	Stage IIA	62	Positive	Negative	M0	777	0	LumA	Luminal B	Positive	ReacI	T2	Left Lower Outer Quadrant|Left	Sentinel node biopsy alone		Positive	Positive			0			Infiltrating Ductal Carcinoma	Negative		Negative	Post (prior bilateral ovariectomy OR >12 mo since LMP with no prior hysterectomy)	M0	N0 (i-)	T2	Stage IIA
TCGA-BH-A0AY-11		62				777	0	Normal					Left Lower Outer Quadrant|Left	Sentinel node biopsy alone		Positive	Positive			0			Infiltrating Ductal Carcinoma	Negative		Negative	Post (prior bilateral ovariectomy OR >12 mo since LMP with no prior hysterectomy)	M0	N0 (i-)	T2	Stage IIA
TCGA-BH-A0AZ-01	Stage IIIA	47	Positive	Negative	M0	867	0	LumA	Luminal A	Positive	ReacI	T3	Right			Positive	Positive						Infiltrating Ductal Carcinoma	Negative		Negative	Pre (<6 months since LMP AND no prior bilateral ovariectomy AND not on estrogen replacement)	cM0 (i+)	N1a	T3	Stage IIIA	YES
TCGA-BH-A0AZ-11		47				867	0	Normal					Right			Positive	Positive						Infiltrating Ductal Carcinoma	Negative		Negative	Pre (<6 months since LMP AND no prior bilateral ovariectomy AND not on estrogen replacement)	cM0 (i+)	N1a	T3	Stage IIIA	YES
TCGA-BH-A0B0-01	Stage I	56	Positive	Negative	M0	1427	0	LumA	Luminal A	Positive	ReacI	T1	Left Upper Outer Quadrant			Positive	Positive						Infiltrating Ductal Carcinoma	Negative		Negative	Peri (6-12 months since last menstrual period)	M0	N0	T1c	Stage I	YES
TCGA-BH-A0B1-01	Stage IIB	66	Positive	Negative	M0	1148	0	LumA	Luminal A	Positive	LumA/B	T2	Right Upper Outer Quadrant|Right	Sentinel lymph node biopsy plus axillary dissection		Positive	Positive	90-99%		1+			Infiltrating Ductal Carcinoma	Negative		Negative	Post (prior bilateral ovariectomy OR >12 mo since LMP with no prior hysterectomy)	M0	N1a	T2	Stage IIB
TCGA-BH-A0B2-01	Stage I	43	Positive	Negative	M0	1242	0	LumA		Positive		T1
TCGA-BH-A0B2-11		43				1242	0	Normal
TCGA-BH-A0B3-01	Stage IIB	53	Negative	Negative	M0	1203	0	Basal	Basal-like	Negative	Basal	T2	Right Upper Inner Quadrant|Right Upper Outer Quadrant|Right	Sentinel lymph node biopsy plus axillary dissection		Negative	Negative			1+			Infiltrating Ductal Carcinoma	Negative		Negative	Post (prior bilateral ovariectomy OR >12 mo since LMP with no prior hysterectomy)	M0	N1a	T2	Stage IIB
TCGA-BH-A0B3-11		53				1203	0	Normal					Right Upper Inner Quadrant|Right Upper Outer Quadrant|Right	Sentinel lymph node biopsy plus axillary dissection		Negative	Negative			1+			Infiltrating Ductal Carcinoma	Negative		Negative	Post (prior bilateral ovariectomy OR >12 mo since LMP with no prior hysterectomy)	M0	N1a	T2	Stage IIB
TCGA-BH-A0B4-01	Stage IIIA	65	Positive	Positive	M0	1191	0	LumA	Luminal A	Positive	ReacII	T2	Left	Axillary lymph node dissection alone		Positive	Positive	80-89%		2+	5.65	2.83	Infiltrating Ductal Carcinoma	Equivocal	Positive	Negative		M0	N2	T2	Stage IIIA
TCGA-BH-A0B5-01	Stage IIIA	40	Positive	Negative	M0	1471	0	LumA	Luminal B	Positive	ReacII	T2	Left			Positive	Positive						Infiltrating Lobular Carcinoma	Negative		Positive	Pre (<6 months since LMP AND no prior bilateral ovariectomy AND not on estrogen replacement)	M0	N2a	T2	Stage IIIA	YES
TCGA-BH-A0B5-11		40				1471	0	LumA					Left			Positive	Positive						Infiltrating Lobular Carcinoma	Negative		Positive	Pre (<6 months since LMP AND no prior bilateral ovariectomy AND not on estrogen replacement)	M0	N2a	T2	Stage IIIA	YES
TCGA-BH-A0B6-01													Left Upper Outer Quadrant			Positive	Positive						Infiltrating Ductal Carcinoma	Positive		Negative		M0	N0	T1c	Stage I	YES
TCGA-BH-A0B7-01	Stage IIB	42	Positive	Positive	M0	1733	0	Her2	HER2-enriched	Positive	Her2	T2	Right			Positive	Positive			3+			Infiltrating Ductal Carcinoma	Positive		Negative	Pre (<6 months since LMP AND no prior bilateral ovariectomy AND not on estrogen replacement)	M0	N1a	T2	Stage IIB	YES
TCGA-BH-A0B7-11		42				1733	0	Normal					Right			Positive	Positive			3+			Infiltrating Ductal Carcinoma	Positive		Negative	Pre (<6 months since LMP AND no prior bilateral ovariectomy AND not on estrogen replacement)	M0	N1a	T2	Stage IIB	YES
TCGA-BH-A0B8-01	Stage IB	64	Positive	Negative	M0	1569	0	LumA	Luminal A	Positive		T1	Right Upper Inner Quadrant|Right	Sentinel node biopsy alone		Positive	Positive	90-99%		2+		1.29	Infiltrating Ductal Carcinoma	Equivocal	Negative	Negative	Post (prior bilateral ovariectomy OR >12 mo since LMP with no prior hysterectomy)	M0	N0 (i-)	T1b	Stage I
TCGA-BH-A0B8-11		64				1569	0	Normal					Right Upper Inner Quadrant|Right	Sentinel node biopsy alone		Positive	Positive	90-99%		2+		1.29	Infiltrating Ductal Carcinoma	Equivocal	Negative	Negative	Post (prior bilateral ovariectomy OR >12 mo since LMP with no prior hysterectomy)	M0	N0 (i-)	T1b	Stage I
TCGA-BH-A0B9-01	Stage IA	44	Negative	Negative	M0	1572	0		Basal-like	Negative	Basal	T1	Right Lower Inner Quadrant|Right Lower Outer Quadrant|Right	Sentinel node biopsy alone		Negative	Negative		<10%	0			Infiltrating Ductal Carcinoma	Negative		Negative	Pre (<6 months since LMP AND no prior bilateral ovariectomy AND not on estrogen replacement)	M0	N0 (i-)	T1c	Stage IA
TCGA-BH-A0BA-01	Stage IIIC	51	Positive	Negative	M0	1132	0	LumA	Luminal A	Positive	ReacI	T3	Left Upper Inner Quadrant|Left Upper Outer Quadrant|Left Lower Inner Quadrant|Left Lower Outer Quadrant|Left	Sentinel lymph node biopsy plus axillary dissection		Positive	Positive	80-89%		1+			Mixed Histology (please specify)	Negative		Negative	Pre (<6 months since LMP AND no prior bilateral ovariectomy AND not on estrogen replacement)	M0	N3a	T3	Stage IIIC
TCGA-BH-A0BA-11		51				1132	0	Normal					Left Upper Inner Quadrant|Left Upper Outer Quadrant|Left Lower Inner Quadrant|Left Lower Outer Quadrant|Left	Sentinel lymph node biopsy plus axillary dissection		Positive	Positive	80-89%		1+			Mixed Histology (please specify)	Negative		Negative	Pre (<6 months since LMP AND no prior bilateral ovariectomy AND not on estrogen replacement)	M0	N3a	T3	Stage IIIC
TCGA-BH-A0BC-01	Stage IIIC	60	Positive	Negative	M0	974	0	LumA	Luminal A	Positive	ReacI	T2	Right Upper Inner Quadrant|Right Upper Outer Quadrant|Right	Sentinel lymph node biopsy plus axillary dissection		Positive	Positive	90-99%	<10%	0			Infiltrating Ductal Carcinoma	Negative		Negative	Post (prior bilateral ovariectomy OR >12 mo since LMP with no prior hysterectomy)	M0	N3	T2	Stage IIIC
TCGA-BH-A0BC-11		60				974	0	Normal					Right Upper Inner Quadrant|Right Upper Outer Quadrant|Right	Sentinel lymph node biopsy plus axillary dissection		Positive	Positive	90-99%	<10%	0			Infiltrating Ductal Carcinoma	Negative		Negative	Post (prior bilateral ovariectomy OR >12 mo since LMP with no prior hysterectomy)	M0	N3	T2	Stage IIIC
TCGA-BH-A0BD-01	Stage IIA	47	Positive	Negative	M0	554	0	LumB	Luminal B	Positive		T1	Left Upper Inner Quadrant|Left Upper Outer Quadrant|Left	Sentinel lymph node biopsy plus axillary dissection		Positive	Positive			1+			Infiltrating Ductal Carcinoma	Negative		Negative	Pre (<6 months since LMP AND no prior bilateral ovariectomy AND not on estrogen replacement)	M0	N1a	T1c	Stage IIA
TCGA-BH-A0BF-01	Stage IIB	56	Positive	Negative	M0	781	0	LumB	Luminal B	Positive	Basal	T2	Right Upper Outer Quadrant			Positive	Positive						Infiltrating Ductal Carcinoma	Negative		Negative	Post (prior bilateral ovariectomy OR >12 mo since LMP with no prior hysterectomy)	M0	N1mi	T2	Stage IIB	YES
TCGA-BH-A0BF-11		56				781	0						Right Upper Outer Quadrant			Positive	Positive						Infiltrating Ductal Carcinoma	Negative		Negative	Post (prior bilateral ovariectomy OR >12 mo since LMP with no prior hysterectomy)	M0	N1mi	T2	Stage IIB	YES
TCGA-BH-A0BG-01	Stage I	73	Negative	Negative	M0	756	0	Basal	Basal-like	Negative		T1	Left Lower Outer Quadrant			Negative	Negative						Infiltrating Ductal Carcinoma	Negative		Negative	Post (prior bilateral ovariectomy OR >12 mo since LMP with no prior hysterectomy)	M0	N0	T1	Stage I	YES
TCGA-BH-A0BJ-01	Stage IIB	41	Positive	Negative	M0	660	0	LumA	Luminal A	Positive	ReacI	T2	Left Upper Outer Quadrant|Left	Sentinel lymph node biopsy plus axillary dissection		Positive	Positive	90-99%		1+			Infiltrating Ductal Carcinoma	Negative		Negative	Pre (<6 months since LMP AND no prior bilateral ovariectomy AND not on estrogen replacement)	M0	N1a	T2	Stage IIB
TCGA-BH-A0BJ-11		41				660	0	Normal					Left Upper Outer Quadrant|Left	Sentinel lymph node biopsy plus axillary dissection		Positive	Positive	90-99%		1+			Infiltrating Ductal Carcinoma	Negative		Negative	Pre (<6 months since LMP AND no prior bilateral ovariectomy AND not on estrogen replacement)	M0	N1a	T2	Stage IIB
TCGA-BH-A0BL-01	Stage I	35	Negative	Negative	M0	1339	0	Basal	Basal-like	Negative		T1	Right Upper Outer Quadrant			Negative	Negative						Infiltrating Ductal Carcinoma	Negative		Negative	Pre (<6 months since LMP AND no prior bilateral ovariectomy AND not on estrogen replacement)	M0	N0	T1c	Stage I	YES
TCGA-BH-A0BL-11		35				1339	0						Right Upper Outer Quadrant			Negative	Negative						Infiltrating Ductal Carcinoma	Negative		Negative	Pre (<6 months since LMP AND no prior bilateral ovariectomy AND not on estrogen replacement)	M0	N0	T1c	Stage I	YES
TCGA-BH-A0BM-01	Stage IIB	54	Positive	Negative	M0	1117	0	LumA	Luminal A	Negative	ReacI	T2	Right Upper Inner Quadrant|Right Upper Outer Quadrant|Right	Sentinel lymph node biopsy plus axillary dissection		Positive	Negative		<10%	0			Infiltrating Ductal Carcinoma	Negative		Negative	Post (prior bilateral ovariectomy OR >12 mo since LMP with no prior hysterectomy)	M0	N1a	T2	Stage IIB
TCGA-BH-A0BM-11		54				1117	0	Normal					Right Upper Inner Quadrant|Right Upper Outer Quadrant|Right	Sentinel lymph node biopsy plus axillary dissection		Positive	Negative		<10%	0			Infiltrating Ductal Carcinoma	Negative		Negative	Post (prior bilateral ovariectomy OR >12 mo since LMP with no prior hysterectomy)	M0	N1a	T2	Stage IIB
TCGA-BH-A0BO-01	Stage I	54	Positive	Negative	M0	1085	0	LumA	Luminal A	Positive	ReacI	T1	Left Upper Inner Quadrant			Positive	Positive						Infiltrating Ductal Carcinoma	Negative		Negative	Pre (<6 months since LMP AND no prior bilateral ovariectomy AND not on estrogen replacement)	M0	N0	T1b	Stage I	YES
TCGA-BH-A0BO-11		54				1085	0						Left Upper Inner Quadrant			Positive	Positive						Infiltrating Ductal Carcinoma	Negative		Negative	Pre (<6 months since LMP AND no prior bilateral ovariectomy AND not on estrogen replacement)	M0	N0	T1b	Stage I	YES
TCGA-BH-A0BP-01	Stage I	76	Positive	Negative	M0	1481	0	LumA	Luminal A	Positive	ReacI	T1	Left Upper Outer Quadrant			Positive	Positive						Infiltrating Ductal Carcinoma	Negative		Negative	Post (prior bilateral ovariectomy OR >12 mo since LMP with no prior hysterectomy)	M0	N0	T1c	Stage I	YES
TCGA-BH-A0BQ-01	Stage I	39	Positive	Negative	M0	826	0	LumA	Luminal A	Positive	Her2	T1	Left			Positive	Positive						Infiltrating Ductal Carcinoma	Positive		Negative	Pre (<6 months since LMP AND no prior bilateral ovariectomy AND not on estrogen replacement)	M0	N0	T1c	Stage I	YES
TCGA-BH-A0BQ-11		39				826	0	Normal					Left			Positive	Positive						Infiltrating Ductal Carcinoma	Positive		Negative	Pre (<6 months since LMP AND no prior bilateral ovariectomy AND not on estrogen replacement)	M0	N0	T1c	Stage I	YES
TCGA-BH-A0BR-01	Stage I	59	Positive	Negative	M0	1632	0	LumA	Luminal A	Positive	ReacI	T1	Left Lower Inner Quadrant			Positive	Positive						Infiltrating Ductal Carcinoma	Negative		Negative	Post (prior bilateral ovariectomy OR >12 mo since LMP with no prior hysterectomy)	M0	N0	T1c	Stage I	YES
TCGA-BH-A0BS-01	Stage IIIA	55	Positive	Negative	M0	1640	0	LumA	Luminal A	Positive	LumA/B	T3	Left			Positive	Positive						Infiltrating Ductal Carcinoma		Negative	Negative	Post (prior bilateral ovariectomy OR >12 mo since LMP with no prior hysterectomy)	M0	N1c	T3	Stage IIIA	YES
TCGA-BH-A0BS-11		55				1640	0	Normal					Left			Positive	Positive						Infiltrating Ductal Carcinoma		Negative	Negative	Post (prior bilateral ovariectomy OR >12 mo since LMP with no prior hysterectomy)	M0	N1c	T3	Stage IIIA	YES
TCGA-BH-A0BT-01	Stage IIA	56	Positive	Negative	M0	1386	0	LumA	Luminal A	Positive	ReacII	T1	Right Upper Inner Quadrant			Positive	Positive						Infiltrating Ductal Carcinoma	Negative		Negative		M0	N1mi	T1c	Stage IIA
TCGA-BH-A0BT-11		56				1386	0	Normal					Right Upper Inner Quadrant			Positive	Positive						Infiltrating Ductal Carcinoma	Negative		Negative		M0	N1mi	T1c	Stage IIA
TCGA-BH-A0BV-01	Stage IIB	78	Positive	Negative	M0	1519	0	LumA	Luminal A	Positive	LumA/B	T2	Right Upper Inner Quadrant|Right	Sentinel lymph node biopsy plus axillary dissection		Positive	Positive	90-99%	<10%	0			Infiltrating Ductal Carcinoma	Negative		Negative	Post (prior bilateral ovariectomy OR >12 mo since LMP with no prior hysterectomy)	M0	N1a	T2	Stage IIB
TCGA-BH-A0BV-11		78				1519	0	Normal					Right Upper Inner Quadrant|Right	Sentinel lymph node biopsy plus axillary dissection		Positive	Positive	90-99%	<10%	0			Infiltrating Ductal Carcinoma	Negative		Negative	Post (prior bilateral ovariectomy OR >12 mo since LMP with no prior hysterectomy)	M0	N1a	T2	Stage IIB
TCGA-BH-A0BW-01	Stage I	71	Negative	Negative	M0	355	0	Basal	Basal-like	Negative	Basal	T1	Left Lower Outer Quadrant			Negative	Negative						Infiltrating Ductal Carcinoma		Negative	Negative	Post (prior bilateral ovariectomy OR >12 mo since LMP with no prior hysterectomy)	M0	N0	T1c	Stage I	YES
TCGA-BH-A0BW-11		71				355	0	Normal					Left Lower Outer Quadrant			Negative	Negative						Infiltrating Ductal Carcinoma		Negative	Negative	Post (prior bilateral ovariectomy OR >12 mo since LMP with no prior hysterectomy)	M0	N0	T1c	Stage I	YES
TCGA-BH-A0BZ-01	Stage IIIA	59	Positive	Negative	M0	1492	0	LumB	Luminal B	Positive	X	T3	Left			Positive	Positive						Infiltrating Ductal Carcinoma	Negative		Negative	Post (prior bilateral ovariectomy OR >12 mo since LMP with no prior hysterectomy)	M0	N1a	T3	Stage IIIA	YES
TCGA-BH-A0BZ-11		59				1492	0	Normal					Left			Positive	Positive						Infiltrating Ductal Carcinoma	Negative		Negative	Post (prior bilateral ovariectomy OR >12 mo since LMP with no prior hysterectomy)	M0	N1a	T3	Stage IIIA	YES
TCGA-BH-A0C0-01	Stage IIA	62	Positive	Positive	M0	1270	0	LumB	Luminal B	Positive	Basal	T1	Left Upper Outer Quadrant|Left	Axillary lymph node dissection alone		Positive	Positive	90-99%		2+	12.45	4.7	Infiltrating Ductal Carcinoma	Equivocal	Positive	Negative	Post (prior bilateral ovariectomy OR >12 mo since LMP with no prior hysterectomy)	M0	N1a	T1c	Stage IIA
TCGA-BH-A0C0-11		62				1270	0	Normal					Left Upper Outer Quadrant|Left	Axillary lymph node dissection alone		Positive	Positive	90-99%		2+	12.45	4.7	Infiltrating Ductal Carcinoma	Equivocal	Positive	Negative	Post (prior bilateral ovariectomy OR >12 mo since LMP with no prior hysterectomy)	M0	N1a	T1c	Stage IIA
TCGA-BH-A0C1-01	Stage IIIA	61	Positive	Negative	M0	1338	0	LumA	Luminal A	Positive	ReacII	T3	Right			Positive	Positive						Infiltrating Lobular Carcinoma	Negative		Negative	Post (prior bilateral ovariectomy OR >12 mo since LMP with no prior hysterectomy)	M0	N2a	T3	Stage IIIA	YES
TCGA-BH-A0C3-01	Stage I	47	Positive	Negative	M0	1464	0	LumB	Luminal B	Negative	Her2	T1	Left			Positive	Negative						Mixed Histology (please specify)	Negative		Negative	Pre (<6 months since LMP AND no prior bilateral ovariectomy AND not on estrogen replacement)	M0	N0	T1c	Stage I	YES
TCGA-BH-A0C3-11		47				1464	0	Normal					Left			Positive	Negative						Mixed Histology (please specify)	Negative		Negative	Pre (<6 months since LMP AND no prior bilateral ovariectomy AND not on estrogen replacement)	M0	N0	T1c	Stage I	YES
TCGA-BH-A0C7-01	Stage IIB	48	Positive	Positive	M0	1305	0	LumB	Luminal B	Negative	LumA/B	T2	Left			Positive	Negative						Infiltrating Ductal Carcinoma		Positive	Negative	Peri (6-12 months since last menstrual period)	M0	N1mi	T2	Stage IIB	YES
TCGA-BH-A0DD-01	Stage IIB	58	Positive	Positive	M0	1393	0	LumB	Luminal B	Positive	LumA/B	T2	Right			Positive	Positive						Infiltrating Ductal Carcinoma	Positive	Positive	Negative		M0	N1a	T2	Stage IIB	YES
TCGA-BH-A0DD-11		58				1393	0	LumA					Right			Positive	Positive						Infiltrating Ductal Carcinoma	Positive	Positive	Negative		M0	N1a	T2	Stage IIB	YES
TCGA-BH-A0DE-01	Stage IIA	62	Positive	Negative	M0	948	0	LumA	Luminal A	Positive		T2	Left Upper Outer Quadrant			Positive	Positive						Infiltrating Ductal Carcinoma	Negative		Negative	Post (prior bilateral ovariectomy OR >12 mo since LMP with no prior hysterectomy)	M0	N0	T2	Stage IIA	YES
TCGA-BH-A0DE-11		62				948	0						Left Upper Outer Quadrant			Positive	Positive						Infiltrating Ductal Carcinoma	Negative		Negative	Post (prior bilateral ovariectomy OR >12 mo since LMP with no prior hysterectomy)	M0	N0	T2	Stage IIA	YES
TCGA-BH-A0DG-01	Stage IIA	30	Positive	Negative	M0	713	0	LumA	Luminal A	Negative	ReacI	T2	Right Upper Outer Quadrant			Positive	Negative						Infiltrating Ductal Carcinoma	Negative		Negative	Pre (<6 months since LMP AND no prior bilateral ovariectomy AND not on estrogen replacement)	M0	N0	T2	Stage IIA	YES
TCGA-BH-A0DG-11		30				713	0	Normal					Right Upper Outer Quadrant			Positive	Negative						Infiltrating Ductal Carcinoma	Negative		Negative	Pre (<6 months since LMP AND no prior bilateral ovariectomy AND not on estrogen replacement)	M0	N0	T2	Stage IIA	YES
TCGA-BH-A0DH-01	Stage IIB	63	Positive	Negative	M0	1156	0	LumA	Luminal A	Positive	X	T2	Left Upper Outer Quadrant|Left	Axillary lymph node dissection alone		Positive	Positive	90-99%	<10%	0			Infiltrating Ductal Carcinoma	Negative		Positive	Post (prior bilateral ovariectomy OR >12 mo since LMP with no prior hysterectomy)	M0	N1a	T2	Stage IIB
TCGA-BH-A0DH-11		63				1156	0	Normal					Left Upper Outer Quadrant|Left	Axillary lymph node dissection alone		Positive	Positive	90-99%	<10%	0			Infiltrating Ductal Carcinoma	Negative		Positive	Post (prior bilateral ovariectomy OR >12 mo since LMP with no prior hysterectomy)	M0	N1a	T2	Stage IIB
TCGA-BH-A0DI-01	Stage IIB	63	Positive	Negative	M0	673	0	LumA	Luminal A	Positive	ReacI	T2	Right			Positive	Positive						Infiltrating Ductal Carcinoma	Negative		Negative	Post (prior bilateral ovariectomy OR >12 mo since LMP with no prior hysterectomy)	M0	N1a	T2	Stage IIB	YES
TCGA-BH-A0DI-11		63				673	0						Right			Positive	Positive						Infiltrating Ductal Carcinoma	Negative		Negative	Post (prior bilateral ovariectomy OR >12 mo since LMP with no prior hysterectomy)	M0	N1a	T2	Stage IIB	YES
TCGA-BH-A0DK-01	Stage IIA	49	Positive	Negative	M0	423	0	LumA	Luminal A	Positive	LumA/B	T2	Left Upper Outer Quadrant|Left	Sentinel node biopsy alone		Positive	Positive			0			Infiltrating Ductal Carcinoma	Negative		Negative	Pre (<6 months since LMP AND no prior bilateral ovariectomy AND not on estrogen replacement)	M0	N0 (i-)	T2	Stage IIA
TCGA-BH-A0DK-11		49				423	0	LumA					Left Upper Outer Quadrant|Left	Sentinel node biopsy alone		Positive	Positive			0			Infiltrating Ductal Carcinoma	Negative		Negative	Pre (<6 months since LMP AND no prior bilateral ovariectomy AND not on estrogen replacement)	M0	N0 (i-)	T2	Stage IIA
TCGA-BH-A0DL-01	Stage IIA	64	Positive	Negative	M0	1467	0	Basal	Basal-like	Negative	Basal	T2	Left			Positive	Negative						Other, specify	Negative		Negative	Post (prior bilateral ovariectomy OR >12 mo since LMP with no prior hysterectomy)	M0	N0	T2	Stage IIA	YES
TCGA-BH-A0DL-11		64				1467	0	Normal					Left			Positive	Negative						Other, specify	Negative		Negative	Post (prior bilateral ovariectomy OR >12 mo since LMP with no prior hysterectomy)	M0	N0	T2	Stage IIA	YES
TCGA-BH-A0DO-01	Stage I	78	Positive	Negative	M0	525	0	LumA	Luminal A	Positive		T1	Left Upper Inner Quadrant			Positive	Positive						Infiltrating Ductal Carcinoma	Negative		Negative	Post (prior bilateral ovariectomy OR >12 mo since LMP with no prior hysterectomy)	M0	N0	T1c	Stage I	YES
TCGA-BH-A0DO-11		78				525	0	Normal					Left Upper Inner Quadrant			Positive	Positive						Infiltrating Ductal Carcinoma	Negative		Negative	Post (prior bilateral ovariectomy OR >12 mo since LMP with no prior hysterectomy)	M0	N0	T1c	Stage I	YES
TCGA-BH-A0DP-01	Stage IIB	60	Positive	Negative	M0	476	0	LumA	Luminal A	Positive	ReacI	T3	Right	Sentinel node biopsy alone		Positive	Positive	80-89%	<10%	0			Infiltrating Lobular Carcinoma	Negative		Negative	Post (prior bilateral ovariectomy OR >12 mo since LMP with no prior hysterectomy)	M0	N0 (i-)	T3	Stage IIB
TCGA-BH-A0DP-11		60				476	0	Normal					Right	Sentinel node biopsy alone		Positive	Positive	80-89%	<10%	0			Infiltrating Lobular Carcinoma	Negative		Negative	Post (prior bilateral ovariectomy OR >12 mo since LMP with no prior hysterectomy)	M0	N0 (i-)	T3	Stage IIB
TCGA-BH-A0DQ-01	Stage IIB	42	Positive	Negative	M0	98	0	LumA	Luminal A	Positive		T2	Right Upper Inner Quadrant|Right	Sentinel lymph node biopsy plus axillary dissection		Positive	Positive	60-69%	<10%	0			Infiltrating Ductal Carcinoma	Negative		Negative	Pre (<6 months since LMP AND no prior bilateral ovariectomy AND not on estrogen replacement)	M0	N1	T2	Stage IIB
TCGA-BH-A0DQ-11		42				98	0	LumA					Right Upper Inner Quadrant|Right	Sentinel lymph node biopsy plus axillary dissection		Positive	Positive	60-69%	<10%	0			Infiltrating Ductal Carcinoma	Negative		Negative	Pre (<6 months since LMP AND no prior bilateral ovariectomy AND not on estrogen replacement)	M0	N1	T2	Stage IIB
TCGA-BH-A0DS-01	Stage IIIA	71	Positive	Negative	M0	77	0	LumA	Luminal A	Positive	LumA	T2	Right Upper Inner Quadrant|Right Lower Inner Quadrant|Right	Sentinel lymph node biopsy plus axillary dissection		Positive	Positive	70-79%		1+			Infiltrating Ductal Carcinoma	Negative		Negative	Post (prior bilateral ovariectomy OR >12 mo since LMP with no prior hysterectomy)	M0	N2a	T2	Stage IIIA
TCGA-BH-A0DT-01	Stage IIA	41	Positive	Negative	M0	1170	0	LumA	Luminal A	Positive	LumA	T1	Right			Positive	Positive						Infiltrating Ductal Carcinoma	Negative		Negative	Pre (<6 months since LMP AND no prior bilateral ovariectomy AND not on estrogen replacement)	M0	N1a	T1c	Stage IIA	YES
TCGA-BH-A0DT-11		41				1170	0	Normal					Right			Positive	Positive						Infiltrating Ductal Carcinoma	Negative		Negative	Pre (<6 months since LMP AND no prior bilateral ovariectomy AND not on estrogen replacement)	M0	N1a	T1c	Stage IIA	YES
TCGA-BH-A0DV-01	Stage IIIA	54	Positive	Negative	M0	1374	0	LumA		Positive	ReacII	T2	Left Upper Inner Quadrant|Left Lower Inner Quadrant|Left Lower Outer Quadrant|Left			Positive	Positive						Infiltrating Ductal Carcinoma	Negative		Negative	Peri (6-12 months since last menstrual period)	M0	N2a	T2	Stage IIIA	YES
TCGA-BH-A0DV-11		54				1374	0	Normal					Left Upper Inner Quadrant|Left Lower Inner Quadrant|Left Lower Outer Quadrant|Left			Positive	Positive						Infiltrating Ductal Carcinoma	Negative		Negative	Peri (6-12 months since last menstrual period)	M0	N2a	T2	Stage IIIA	YES
TCGA-BH-A0DX-01	Stage I	62	Positive	Negative	M0	1442	0	LumA	Luminal A	Positive		T1	Left Upper Inner Quadrant			Positive	Positive						Infiltrating Ductal Carcinoma	Negative		Negative	Post (prior bilateral ovariectomy OR >12 mo since LMP with no prior hysterectomy)	M0	N0	T1b	Stage I	YES
TCGA-BH-A0DZ-01	Stage IIB	43	Positive	Positive	M0	495	0	LumA	HER2-enriched	Positive		T2	Right Upper Inner Quadrant|Right Upper Outer Quadrant|Right Lower Inner Quadrant|Right Lower Outer Quadrant|Right	Sentinel lymph node biopsy plus axillary dissection		Positive	Positive	50-59%	30-39%	3+			Infiltrating Ductal Carcinoma	Positive		Negative	Pre (<6 months since LMP AND no prior bilateral ovariectomy AND not on estrogen replacement)	M0	N1a	T2	Stage IIB
TCGA-BH-A0DZ-11		43				495	0						Right Upper Inner Quadrant|Right Upper Outer Quadrant|Right Lower Inner Quadrant|Right Lower Outer Quadrant|Right	Sentinel lymph node biopsy plus axillary dissection		Positive	Positive	50-59%	30-39%	3+			Infiltrating Ductal Carcinoma	Positive		Negative	Pre (<6 months since LMP AND no prior bilateral ovariectomy AND not on estrogen replacement)	M0	N1a	T2	Stage IIB
TCGA-BH-A0E0-01	Stage IIIC	38	Negative	Negative	M0	133	0	Basal	Basal-like	Negative	Basal	T3	Left Upper Outer Quadrant|Left Lower Outer Quadrant|Left	Axillary lymph node dissection alone		Negative	Negative			1+			Infiltrating Ductal Carcinoma	Negative		Negative	Pre (<6 months since LMP AND no prior bilateral ovariectomy AND not on estrogen replacement)	M0	N3a	T3	Stage IIIC
TCGA-BH-A0E0-11		38				133	0	Normal					Left Upper Outer Quadrant|Left Lower Outer Quadrant|Left	Axillary lymph node dissection alone		Negative	Negative			1+			Infiltrating Ductal Carcinoma	Negative		Negative	Pre (<6 months since LMP AND no prior bilateral ovariectomy AND not on estrogen replacement)	M0	N3a	T3	Stage IIIC
TCGA-BH-A0E1-01	Stage IIB	52	Positive	Negative	M0	477	0	LumA	Luminal A	Positive	ReacII	T2	Left Upper Inner Quadrant|Left	Sentinel lymph node biopsy plus axillary dissection		Positive	Positive	70-79%		2+	2.81	1.69	Infiltrating Ductal Carcinoma	Equivocal	Negative	Negative	Peri (6-12 months since last menstrual period)	M0	N1	T2	Stage IIB
TCGA-BH-A0E1-11		52				477	0	Normal					Left Upper Inner Quadrant|Left	Sentinel lymph node biopsy plus axillary dissection		Positive	Positive	70-79%		2+	2.81	1.69	Infiltrating Ductal Carcinoma	Equivocal	Negative	Negative	Peri (6-12 months since last menstrual period)	M0	N1	T2	Stage IIB
TCGA-BH-A0E2-01	Stage IIIA	49	Positive	Negative	M0	435	0	LumA	Luminal A	Positive	LumA/B	T2	Right Upper Inner Quadrant|Right	Axillary lymph node dissection alone		Positive	Positive	90-99%		1+			Infiltrating Ductal Carcinoma	Negative		Negative	Pre (<6 months since LMP AND no prior bilateral ovariectomy AND not on estrogen replacement)	M0	N2a	T2	Stage IIIA
TCGA-BH-A0E6-01	Stage IA	69	Negative	Negative	M0	292	0	Basal	Basal-like	Negative	ReacI	T1	Left Upper Inner Quadrant|Left Upper Outer Quadrant|Left	Sentinel node biopsy alone		Negative	Negative			2+	2.83	1.19	Infiltrating Ductal Carcinoma	Equivocal	Negative	Negative	Post (prior bilateral ovariectomy OR >12 mo since LMP with no prior hysterectomy)	M0	N0 (i-)	T1c	Stage IA
TCGA-BH-A0E7-01	Stage IIB	79	Positive	Negative	M0	1362	0	LumA	Luminal A	Positive	LumA	T2	Left Upper Outer Quadrant|Left	Axillary lymph node dissection alone		Positive	Positive	50-59%		1+			Infiltrating Ductal Carcinoma	Negative		Negative	Post (prior bilateral ovariectomy OR >12 mo since LMP with no prior hysterectomy)	M0	N1a	T2	Stage IIB
TCGA-BH-A0E9-01	Stage IIB	53	Positive	Negative	M0	1405	0	LumA	Luminal A	Positive	ReacI	T2	Right			Positive	Positive						Infiltrating Lobular Carcinoma	Negative		Negative	Post (prior bilateral ovariectomy OR >12 mo since LMP with no prior hysterectomy)	M0	N1a	T2	Stage IIB	YES
TCGA-BH-A0EA-01	Stage IIA	72	Positive	Negative	M0	993	1	LumA	Luminal A	Positive	ReacI	T1	Left			Positive	Positive						Infiltrating Ductal Carcinoma	Negative		Negative	Post (prior bilateral ovariectomy OR >12 mo since LMP with no prior hysterectomy)	M0	N1a	T1c	Stage IIA	YES
TCGA-BH-A0EB-01	Stage IA	69	Positive	Negative	M0	745	0	LumA	Luminal A	Positive	LumA	T1	Right Lower Inner Quadrant|Right	Sentinel lymph node biopsy plus axillary dissection		Positive	Positive	90-99%		2+	2.65	1.25	Infiltrating Ductal Carcinoma	Equivocal	Negative	Negative	Post (prior bilateral ovariectomy OR >12 mo since LMP with no prior hysterectomy)	M0	N0 (i-)	T1c	Stage IA
TCGA-BH-A0EE-01	Stage IIB	68	Negative	Positive	M0	943	0	Her2	HER2-enriched	Negative	Basal	T3	Right Upper Inner Quadrant|Right	Sentinel node biopsy alone		Negative	Negative		30-39%	3+			Infiltrating Ductal Carcinoma	Positive		Negative	Post (prior bilateral ovariectomy OR >12 mo since LMP with no prior hysterectomy)	M0	N0 (i-)	T3	Stage IIB
TCGA-BH-A0EI-01	Stage IIA	51	Positive	Negative	M0	743	0	LumA	Luminal A	Positive	LumA	T1	Right			Positive	Positive						Infiltrating Ductal Carcinoma	Negative		Negative	Peri (6-12 months since last menstrual period)	M0	N1a	T1c	Stage IIA	YES
TCGA-BH-A0GY-01	Stage IIA	67	Positive	Negative	M0	923	0	LumA	Luminal A	Positive	ReacI	T2	Left Lower Outer Quadrant|Left	Sentinel lymph node biopsy plus axillary dissection		Positive	Positive	40-49%		1+			Infiltrating Ductal Carcinoma	Negative		Negative	Post (prior bilateral ovariectomy OR >12 mo since LMP with no prior hysterectomy)	M0	N1	T2	Stage IIA
TCGA-BH-A0GZ-01	Stage IIA	62	Positive	Negative	M0	328	0	LumA	Luminal A	Positive		T1	Left Upper Inner Quadrant|Left	Sentinel lymph node biopsy plus axillary dissection		Positive	Positive	90-99%		2+	2.2	1.05	Infiltrating Ductal Carcinoma	Equivocal	Negative	Negative	Post (prior bilateral ovariectomy OR >12 mo since LMP with no prior hysterectomy)	M0	N1a	T1c	Stage IIA
TCGA-BH-A0H0-01	Stage IA	69	Positive	Negative	M0	461	0	LumB	Luminal B	Positive		T1	Right Upper Outer Quadrant|Right	Sentinel node biopsy alone		Positive	Positive	50-59%	<10%	0			Infiltrating Ductal Carcinoma	Negative		Negative	Post (prior bilateral ovariectomy OR >12 mo since LMP with no prior hysterectomy)	M0	N0 (i-)	T1c	Stage IA
TCGA-BH-A0H3-01	Stage I	46	Positive	Negative	M0	1149	0	LumA	Luminal A	Positive		T1	Left Upper Outer Quadrant			Positive	Positive						Infiltrating Ductal Carcinoma		Negative	Negative	Pre (<6 months since LMP AND no prior bilateral ovariectomy AND not on estrogen replacement)	M0	N0	T1c	Stage I	YES
TCGA-BH-A0H5-01	Stage I	45	Positive	Negative	M0	1080	0	LumA	Luminal A	Positive	Basal	T1	Right Upper Outer Quadrant			Positive	Positive						Infiltrating Ductal Carcinoma		Negative	Negative	Post (prior bilateral ovariectomy OR >12 mo since LMP with no prior hysterectomy)	M0	N0 (i-)	T1c	Stage I	YES
TCGA-BH-A0H5-11		45				1080	0	Normal					Right Upper Outer Quadrant			Positive	Positive						Infiltrating Ductal Carcinoma		Negative	Negative	Post (prior bilateral ovariectomy OR >12 mo since LMP with no prior hysterectomy)	M0	N0 (i-)	T1c	Stage I	YES
TCGA-BH-A0H6-01	Stage IA	82	Positive	Negative	M0	747	0	LumA	Luminal A	Positive	ReacI	T1	Right Upper Inner Quadrant|Right Upper Outer Quadrant|Right	No axillary staging		Positive	Positive	50-59%		1+			Infiltrating Ductal Carcinoma	Negative		Negative	Post (prior bilateral ovariectomy OR >12 mo since LMP with no prior hysterectomy)	M0	NX	T1b	Stage I
TCGA-BH-A0H7-01	Stage IIIA	65	Positive	Negative	M0	701	0	LumA	Luminal A	Positive	ReacII	T1	Right Upper Inner Quadrant|Right Upper Outer Quadrant|Right Lower Inner Quadrant|Right Lower Outer Quadrant|Right	Axillary lymph node dissection alone		Positive	Positive	70-79%		1+			Infiltrating Ductal Carcinoma	Negative		Negative	Post (prior bilateral ovariectomy OR >12 mo since LMP with no prior hysterectomy)	M0	N2a	T1c	Stage IIIA
TCGA-BH-A0H7-11		65				701	0	Normal					Right Upper Inner Quadrant|Right Upper Outer Quadrant|Right Lower Inner Quadrant|Right Lower Outer Quadrant|Right	Axillary lymph node dissection alone		Positive	Positive	70-79%		1+			Infiltrating Ductal Carcinoma	Negative		Negative	Post (prior bilateral ovariectomy OR >12 mo since LMP with no prior hysterectomy)	M0	N2a	T1c	Stage IIIA
TCGA-BH-A0H9-01	Stage IIA	69	Positive	Negative	M0	1247	0	LumA	Luminal A	Positive	LumA/B	T2	Right Upper Outer Quadrant|Right	Sentinel node biopsy alone		Positive	Positive	90-99%		2+	3.43	1.5	Infiltrating Ductal Carcinoma	Equivocal	Negative	Negative	Post (prior bilateral ovariectomy OR >12 mo since LMP with no prior hysterectomy)	M0	N0 (i-)	T2	Stage IIA
TCGA-BH-A0H9-11		69				1247	0						Right Upper Outer Quadrant|Right	Sentinel node biopsy alone		Positive	Positive	90-99%		2+	3.43	1.5	Infiltrating Ductal Carcinoma	Equivocal	Negative	Negative	Post (prior bilateral ovariectomy OR >12 mo since LMP with no prior hysterectomy)	M0	N0 (i-)	T2	Stage IIA
TCGA-BH-A0HA-01	Stage I	31	Positive	Negative	M0	856	0	LumA	Luminal A	Positive	ReacI	T1	Right			Positive	Positive						Infiltrating Ductal Carcinoma		Negative	Negative	Pre (<6 months since LMP AND no prior bilateral ovariectomy AND not on estrogen replacement)	M0	N0 (i-)	T1c	Stage I	YES
TCGA-BH-A0HA-11		31				856	0	Normal					Right			Positive	Positive						Infiltrating Ductal Carcinoma		Negative	Negative	Pre (<6 months since LMP AND no prior bilateral ovariectomy AND not on estrogen replacement)	M0	N0 (i-)	T1c	Stage I	YES
TCGA-BH-A0HB-01	Stage IA	55	Positive	Negative	M0	806	0	LumA	Luminal A	Positive		T1	Right Upper Outer Quadrant|Right	Sentinel node biopsy alone		Positive	Positive	90-99%		2+	2.58	1.21	Infiltrating Ductal Carcinoma	Equivocal	Negative	Negative	Post (prior bilateral ovariectomy OR >12 mo since LMP with no prior hysterectomy)	M0	N0 (i-)	T1c	Stage IA
TCGA-BH-A0HF-01	Stage IA	77	Positive	Negative	M0	727	0	LumA	Luminal A	Positive		T1	Right Upper Outer Quadrant|Right	Sentinel node biopsy alone		Positive	Positive	90-99%	<10%	0			Infiltrating Ductal Carcinoma	Negative		Negative	Post (prior bilateral ovariectomy OR >12 mo since LMP with no prior hysterectomy)	M0	N0 (i-)	T1c	Stage IA
TCGA-BH-A0HI-01	Stage IA	78	Positive	Negative	M0	619	0	LumA	Luminal A	Positive		T1	Right Upper Inner Quadrant|Right Lower Inner Quadrant|Right	Sentinel node biopsy alone		Positive	Positive	50-59%		1+			Infiltrating Ductal Carcinoma	Negative		Negative	Post (prior bilateral ovariectomy OR >12 mo since LMP with no prior hysterectomy)	M0	N0 (i-)	T1c	Stage IA
TCGA-BH-A0HK-01	Stage IIB	81	Positive	Negative	M0	178	0	LumA	Luminal A	Negative	LumA/B	T2	Right Upper Inner Quadrant|Right	Axillary lymph node dissection alone		Positive	Negative	70-79%	<10%	0			Infiltrating Ductal Carcinoma	Negative		Negative	Post (prior bilateral ovariectomy OR >12 mo since LMP with no prior hysterectomy)	M0	N1	T2	Stage IIB
TCGA-BH-A0HK-11		81				178	0	Normal					Right Upper Inner Quadrant|Right	Axillary lymph node dissection alone		Positive	Negative	70-79%	<10%	0			Infiltrating Ductal Carcinoma	Negative		Negative	Post (prior bilateral ovariectomy OR >12 mo since LMP with no prior hysterectomy)	M0	N1	T2	Stage IIB
TCGA-BH-A0HL-01	Stage IIB	56	Positive	Negative	M0	72	0		Basal-like	Positive	LumA/B	T2	Right Lower Inner Quadrant|Right Lower Outer Quadrant|Right	Sentinel lymph node biopsy plus axillary dissection		Positive	Positive	90-99%		2+	2.23	0.99	Infiltrating Ductal Carcinoma	Equivocal	Negative	Negative	Post (prior bilateral ovariectomy OR >12 mo since LMP with no prior hysterectomy)	M0	N1a	T2	Stage IIB
TCGA-BH-A0HN-01	Stage IA	67	Positive	Negative	M0	516	0		Basal-like	Positive	ReacI	T1	Left Upper Inner Quadrant|Left Upper Outer Quadrant|Left	Sentinel node biopsy alone		Positive	Positive	90-99%		2+	2	1.13	Infiltrating Ductal Carcinoma	Equivocal	Negative	Positive	Post (prior bilateral ovariectomy OR >12 mo since LMP with no prior hysterectomy)	M0	N0 (i-)	T1c	Stage IA
TCGA-BH-A0HO-01	Stage IIA	48	Positive	Negative	M0	76	0	LumA	Luminal A	Positive		T1	Right Upper Outer Quadrant|Right	Sentinel lymph node biopsy plus axillary dissection		Positive	Positive	90-99%		1+			Infiltrating Ductal Carcinoma	Negative		Negative	Pre (<6 months since LMP AND no prior bilateral ovariectomy AND not on estrogen replacement)	M0	N1a	T1c	Stage IIA
TCGA-BH-A0HP-01	Stage IIIA	65	Positive	Negative	M0	414	0	LumA	Luminal A	Negative	ReacI	T3	Left Upper Inner Quadrant|Left Upper Outer Quadrant|Left Lower Inner Quadrant|Left Lower Outer Quadrant|Left	Axillary lymph node dissection alone		Positive	Negative	80-89%		1+			Infiltrating Lobular Carcinoma	Negative		Negative	Post (prior bilateral ovariectomy OR >12 mo since LMP with no prior hysterectomy)	M0	N2a	T3	Stage IIIA
TCGA-BH-A0HQ-01	Stage IIA	56	Positive	Negative	M0	1121	0	LumA	Luminal A	Positive		T2	Left Upper Outer Quadrant|Left	Sentinel node biopsy alone		Positive	Positive	90-99%		1+			Infiltrating Ductal Carcinoma	Negative		Negative	Post (prior bilateral ovariectomy OR >12 mo since LMP with no prior hysterectomy)	M0	N0 (i+)	T2	Stage IIA
TCGA-BH-A0HU-01	Stage IA	52	Positive	Negative	M0	392	0	LumB	Luminal B	Positive	Her2	T1	Right Upper Outer Quadrant|Right	Sentinel node biopsy alone		Positive	Positive	40-49%		1+			Infiltrating Ductal Carcinoma	Negative		Negative	Peri (6-12 months since last menstrual period)	M0	N0 (i-)	T1c	Stage IA
TCGA-BH-A0HW-01	Stage IA	62	Positive	Negative	M0	1560	0	LumB	Luminal B	Negative	LumA/B	T1	Left Lower Inner Quadrant|Left Lower Outer Quadrant|Left	Sentinel node biopsy alone		Positive	Negative	90-99%		2+		1.6	Infiltrating Ductal Carcinoma	Equivocal	Negative	Negative	Post (prior bilateral ovariectomy OR >12 mo since LMP with no prior hysterectomy)	M0	N0 (i-)	T1c	Stage IA
TCGA-BH-A0HX-01	Stage IIB	54	Positive	Negative	M0	829	0	LumA	Luminal A	Positive	LumA/B	T2	Left Upper Inner Quadrant|Left Upper Outer Quadrant|Left Lower Inner Quadrant|Left Lower Outer Quadrant|Left	Sentinel lymph node biopsy plus axillary dissection		Positive	Positive	80-89%	<10%				Infiltrating Ductal Carcinoma	Negative		Negative	Post (prior bilateral ovariectomy OR >12 mo since LMP with no prior hysterectomy)	M0	N1a	T2	Stage IIB
TCGA-BH-A0HY-01	Stage I	60	Positive		M0	867	0	LumB	HER2-enriched	Negative	ReacII	T1	Left			Positive	Negative						Infiltrating Ductal Carcinoma	Positive		Negative	Post (prior bilateral ovariectomy OR >12 mo since LMP with no prior hysterectomy)	M0	N0	T1c	Stage I	YES
TCGA-BH-A0RX-01	Stage IIA	59	Negative	Negative	M0	170	0	Basal	Basal-like	Negative	ReacII	T2	Left Upper Outer Quadrant|Left	Sentinel node biopsy alone		Negative	Negative	<10%		1+			Infiltrating Ductal Carcinoma	Negative		Negative	Post (prior bilateral ovariectomy OR >12 mo since LMP with no prior hysterectomy)	M0	N0 (i-)	T2	Stage IIA
TCGA-BH-A0W3-01	Stage IIA	58	Positive	Negative	M0	180	0	LumB	Luminal B	Positive		T1	Left Upper Inner Quadrant			Positive	Positive						Infiltrating Ductal Carcinoma	Equivocal	Negative		Indeterminate (neither Pre or Postmenopausal)	M0	N1a	T1c	Stage IIA
TCGA-BH-A0W4-01	Stage IIA	46	Positive	Negative	M0	175	0	LumA	Luminal A	Positive	LumA	T2	Left Upper Outer Quadrant			Positive	Positive						Infiltrating Ductal Carcinoma	Negative				M0	N0 (i-)	T2	Stage IIA
TCGA-BH-A0W5-01	Stage IIA	77	Positive	Negative	M0	543	0	LumA	Luminal A	Positive	LumA	T1	Left	Sentinel lymph node biopsy plus axillary dissection		Positive	Positive						Infiltrating Ductal Carcinoma	Equivocal	Equivocal	Negative		M0	N1a	T1c	Stage IIA
TCGA-BH-A0W7-01	Stage IA	49	Positive	Negative	M0	558	0	LumA	Luminal A	Positive		T1	Left Upper Outer Quadrant	Sentinel node biopsy alone		Positive	Positive						Infiltrating Ductal Carcinoma	Negative		Negative		M0	N0 (i-)	T1c	Stage I
TCGA-BH-A0WA-01	Stage IA	82	Negative	Negative	M0	372	0	Basal	Basal-like	Negative		T1	Right Upper Outer Quadrant	Axillary lymph node dissection alone		Negative	Negative							Negative		Negative		M0	N0 (i-)	T1c	Stage I
TCGA-BH-A18F-01	Stage IIA	50	Positive	Negative	M0	268	0	LumA	Luminal B	Positive	ReacI	T2	Right Lower Outer Quadrant	Sentinel node biopsy alone		Positive	Positive	70-79%					Infiltrating Ductal Carcinoma	Negative		Negative	Peri (6-12 months since last menstrual period)	M0	N0	T2	Stage IIA	YES
TCGA-BH-A18F-11		50				268	0						Right Lower Outer Quadrant	Sentinel node biopsy alone		Positive	Positive	70-79%					Infiltrating Ductal Carcinoma	Negative		Negative	Peri (6-12 months since last menstrual period)	M0	N0	T2	Stage IIA	YES
TCGA-BH-A18G-01	Stage X	81	Negative	Negative	M0	61	0	Basal	Basal-like	Negative	Basal	T1	Right	Sentinel lymph node biopsy plus axillary dissection		Negative	Negative						Infiltrating Ductal Carcinoma	Negative		Negative	Post (prior bilateral ovariectomy OR >12 mo since LMP with no prior hysterectomy)	M0	N0	T1c	Stage IA	YES
TCGA-BH-A18H-01	Stage IB	63	Positive	Negative	M0	0	0	LumA	Luminal A	Positive	LumA/B	T1	Right Upper Outer Quadrant	Sentinel lymph node biopsy plus axillary dissection		Positive	Positive						Infiltrating Ductal Carcinoma	Positive	Equivocal	Negative	Post (prior bilateral ovariectomy OR >12 mo since LMP with no prior hysterectomy)	M0	N0	T1b	Stage IA	YES
TCGA-BH-A18I-01	Stage IIA	53	Positive	Negative	M0	220	0	LumA	Luminal A	Positive		T1	Left Upper Outer Quadrant	Sentinel node biopsy alone		Positive	Positive						Infiltrating Ductal Carcinoma	Positive		Positive	Post (prior bilateral ovariectomy OR >12 mo since LMP with no prior hysterectomy)	cM0 (i+)	N1a	T1c	Stage IIA	YES
TCGA-BH-A18J-01	Stage IV	56	Positive	Negative	M1	611	1	LumA	Luminal B	Positive	ReacII	T4	Right			Positive	Positive	40-49%					Infiltrating Ductal Carcinoma	Negative		Negative		M1	N2	T4b	Stage IV
TCGA-BH-A18J-11		56				611	1	Normal					Right			Positive	Positive	40-49%					Infiltrating Ductal Carcinoma	Negative		Negative		M1	N2	T4b	Stage IV
TCGA-BH-A18K-01	Stage I	46	Positive	Negative	M0	2762	1	LumA	Basal-like	Positive		T1	Left Lower Inner Quadrant	Sentinel lymph node biopsy plus axillary dissection		Positive	Positive						Infiltrating Ductal Carcinoma	Negative		Negative		M0	N0	T1	Stage I	YES
TCGA-BH-A18K-11		46				2762	1	Normal					Left Lower Inner Quadrant	Sentinel lymph node biopsy plus axillary dissection		Positive	Positive						Infiltrating Ductal Carcinoma	Negative		Negative		M0	N0	T1	Stage I	YES
TCGA-BH-A18L-01	Stage IIB	50	Positive		M0	811	1	LumB	Luminal B	Positive	ReacII	T3	Left Upper Outer Quadrant	Sentinel node biopsy alone		Positive	Positive						Infiltrating Ductal Carcinoma	Negative		Negative		M0	N1mi	T3	Stage IIIA	YES
TCGA-BH-A18L-11		50				811	1	Normal					Left Upper Outer Quadrant	Sentinel node biopsy alone		Positive	Positive						Infiltrating Ductal Carcinoma	Negative		Negative		M0	N1mi	T3	Stage IIIA	YES
TCGA-BH-A18M-01	Stage IIB	39	Positive	Positive	M0	2207	1	LumA	Luminal A	Positive	ReacI	T3	Left Upper Inner Quadrant			Positive	Positive						Infiltrating Ductal Carcinoma	Positive	Positive	Negative		M0	N1	T3	Stage IIIA	YES
TCGA-BH-A18M-11		39				2207	1	Normal					Left Upper Inner Quadrant			Positive	Positive						Infiltrating Ductal Carcinoma	Positive	Positive	Negative		M0	N1	T3	Stage IIIA	YES
TCGA-BH-A18N-01	Stage IIA	88	Positive	Negative	M0	1148	1	LumA	Luminal A	Positive	LumA	T2	Left	Axillary lymph node dissection alone		Positive	Positive						Infiltrating Ductal Carcinoma	Negative		Negative		M0	N1b	T2	Stage IIA	YES
TCGA-BH-A18N-11		88				1148	1	Normal					Left	Axillary lymph node dissection alone		Positive	Positive						Infiltrating Ductal Carcinoma	Negative		Negative		M0	N1b	T2	Stage IIA	YES
TCGA-BH-A18P-01	Stage I	60	Positive	Negative	M0	921	1	Her2	HER2-enriched	Negative	X	T1	Left Lower Inner Quadrant	Sentinel node biopsy alone		Positive	Negative	<10%	10-19%	2+			Infiltrating Ductal Carcinoma	Positive	Positive	Negative		M0	N0	T1	Stage I	YES
TCGA-BH-A18P-11		60				921	1	Normal					Left Lower Inner Quadrant	Sentinel node biopsy alone		Positive	Negative	<10%	10-19%	2+			Infiltrating Ductal Carcinoma	Positive	Positive	Negative		M0	N0	T1	Stage I	YES
TCGA-BH-A18Q-01	Stage IIB	56	Negative	Negative	M0	1692	1	Basal	Basal-like	Negative	Basal	T2	Left	Axillary lymph node dissection alone		Negative	Negative						Infiltrating Ductal Carcinoma	Positive	Negative	Negative		M0	N1b	T2	Stage IIB	YES
TCGA-BH-A18Q-11		56				1692	1	Normal					Left	Axillary lymph node dissection alone		Negative	Negative						Infiltrating Ductal Carcinoma	Positive	Negative	Negative		M0	N1b	T2	Stage IIB	YES
TCGA-BH-A18R-01	Stage IB	50	Indeterminate	Positive	M0	1141	1	Her2	HER2-enriched	Negative	Her2	T2	Right Upper Outer Quadrant			Indeterminate	Negative	20-29%		3+			Infiltrating Ductal Carcinoma	Positive	Positive	Negative		M0	N1	T2b	Stage IIA	YES
TCGA-BH-A18R-11		50				1141	1	Normal					Right Upper Outer Quadrant			Indeterminate	Negative	20-29%		3+			Infiltrating Ductal Carcinoma	Positive	Positive	Negative		M0	N1	T2b	Stage IIA	YES
TCGA-BH-A18S-01	Stage I	79	Positive		M0	2009	1	LumA	Luminal A	Positive	LumA/B	T1	Right Lower Inner Quadrant	Sentinel node biopsy alone		Positive	Positive						Mucinous Carcinoma	Negative		Negative	Post (prior bilateral ovariectomy OR >12 mo since LMP with no prior hysterectomy)	M0	N0	T1c	Stage I	YES
TCGA-BH-A18S-11		79				2009	1	Normal					Right Lower Inner Quadrant	Sentinel node biopsy alone		Positive	Positive						Mucinous Carcinoma	Negative		Negative	Post (prior bilateral ovariectomy OR >12 mo since LMP with no prior hysterectomy)	M0	N0	T1c	Stage I	YES
TCGA-BH-A18T-01	Stage IIA	70	Negative	Negative	M0	224	1	Basal	Luminal A	Negative	ReacII	T2	Right Upper Outer Quadrant	Sentinel node biopsy alone		Negative	Negative			2+			Infiltrating Ductal Carcinoma	Positive	Negative	Negative	Post (prior bilateral ovariectomy OR >12 mo since LMP with no prior hysterectomy)	M0	N0	T2	Stage IIA
TCGA-BH-A18U-01	Stage IIIA	72	Positive	Positive	M0	1563	1	LumB	Luminal B	Positive	ReacI	T2	Left	Sentinel lymph node biopsy plus axillary dissection		Positive	Positive			3+			Infiltrating Ductal Carcinoma	Positive		Negative	Post (prior bilateral ovariectomy OR >12 mo since LMP with no prior hysterectomy)	M0	N2a	T2	Stage IIIA	YES
TCGA-BH-A18U-11		72				1563	1	Normal					Left	Sentinel lymph node biopsy plus axillary dissection		Positive	Positive			3+			Infiltrating Ductal Carcinoma	Positive		Negative	Post (prior bilateral ovariectomy OR >12 mo since LMP with no prior hysterectomy)	M0	N2a	T2	Stage IIIA	YES
TCGA-BH-A18V-01	Stage IIB	48	Negative	Negative	M0	1555	1	Basal	Basal-like	Negative	Basal	T2	Right	Axillary lymph node dissection alone		Negative	Negative						Infiltrating Ductal Carcinoma	Negative		Negative		M0	N1b	T2	Stage IIB	YES
TCGA-BH-A18V-06		48				1555	1	Basal					Right	Axillary lymph node dissection alone		Negative	Negative						Infiltrating Ductal Carcinoma	Negative		Negative		M0	N1b	T2	Stage IIB	YES
TCGA-BH-A18V-11		48				1555	1	Normal					Right	Axillary lymph node dissection alone		Negative	Negative						Infiltrating Ductal Carcinoma	Negative		Negative		M0	N1b	T2	Stage IIB	YES
TCGA-BH-A1EN-01	Stage IIA	78	Negative	Positive	M0	2052	1	Her2		Negative		T2	Right			Negative	Negative						Infiltrating Ductal Carcinoma	Positive		Negative	Post (prior bilateral ovariectomy OR >12 mo since LMP with no prior hysterectomy)	M0	NX	T2	Stage IIA
TCGA-BH-A1EN-11		78				2052	1	Normal					Right			Negative	Negative						Infiltrating Ductal Carcinoma	Positive		Negative	Post (prior bilateral ovariectomy OR >12 mo since LMP with no prior hysterectomy)	M0	NX	T2	Stage IIA
TCGA-BH-A1EO-01	Stage IIA	68	Positive	Negative	M0	2798	1	LumA	Luminal A	Positive		T1	Right			Positive	Positive						Mixed Histology (please specify)	Negative			Post (prior bilateral ovariectomy OR >12 mo since LMP with no prior hysterectomy)	M0	N1	T1c	Stage IIA	YES
TCGA-BH-A1EO-11		68				2798	1	LumA					Right			Positive	Positive						Mixed Histology (please specify)	Negative			Post (prior bilateral ovariectomy OR >12 mo since LMP with no prior hysterectomy)	M0	N1	T1c	Stage IIA	YES
TCGA-BH-A1ES-01	Stage IIB	35	Positive	Negative	M0	3462	1	LumA	Luminal A	Positive		T2	Right Upper Inner Quadrant			Positive	Positive						Infiltrating Ductal Carcinoma	Negative			Pre (<6 months since LMP AND no prior bilateral ovariectomy AND not on estrogen replacement)	M0	N1a	T2	Stage IIB	YES
TCGA-BH-A1ES-06		35				3462	1						Right Upper Inner Quadrant			Positive	Positive						Infiltrating Ductal Carcinoma	Negative			Pre (<6 months since LMP AND no prior bilateral ovariectomy AND not on estrogen replacement)	M0	N1a	T2	Stage IIB	YES
TCGA-BH-A1ES-11		35				3462	1						Right Upper Inner Quadrant			Positive	Positive						Infiltrating Ductal Carcinoma	Negative			Pre (<6 months since LMP AND no prior bilateral ovariectomy AND not on estrogen replacement)	M0	N1a	T2	Stage IIB	YES
TCGA-BH-A1ET-01	Stage IIA	55	Positive	Negative	M0	2520	1	LumA	Luminal A	Positive		T1	Left			Positive	Positive						Infiltrating Ductal Carcinoma	Negative				M0	N0	T1	Stage I	YES
TCGA-BH-A1ET-11		55				2520	1	Normal					Left			Positive	Positive						Infiltrating Ductal Carcinoma	Negative				M0	N0	T1	Stage I	YES
TCGA-BH-A1EU-01	Stage I	83	Positive	Negative	M0	1286	1	LumA	Luminal A	Positive		T1	Right			Positive	Positive						Infiltrating Ductal Carcinoma	Negative			Post (prior bilateral ovariectomy OR >12 mo since LMP with no prior hysterectomy)	M0	N0	T1	Stage I	NO
TCGA-BH-A1EU-11		83				1286	1	Normal					Right			Positive	Positive						Infiltrating Ductal Carcinoma	Negative			Post (prior bilateral ovariectomy OR >12 mo since LMP with no prior hysterectomy)	M0	N0	T1	Stage I	NO
TCGA-BH-A1EV-01		45	Positive			365	1	Her2	HER2-enriched	Positive			Left			Positive	Positive						Infiltrating Ductal Carcinoma	Positive				M0	N1b	T3	Stage IIIA	YES
TCGA-BH-A1EV-11		45				365	1	Normal					Left			Positive	Positive						Infiltrating Ductal Carcinoma	Positive				M0	N1b	T3	Stage IIIA	YES
TCGA-BH-A1EW-01	Stage IIA	38	Negative	Negative	M0	1694	1	LumA	Luminal B	Negative		T2	Left Upper Outer Quadrant			Negative	Negative						Infiltrating Ductal Carcinoma	Negative			Pre (<6 months since LMP AND no prior bilateral ovariectomy AND not on estrogen replacement)	M0	N1b	T2	Stage IIA	YES
TCGA-BH-A1EW-11		38				1694	1	LumA					Left Upper Outer Quadrant			Negative	Negative						Infiltrating Ductal Carcinoma	Negative			Pre (<6 months since LMP AND no prior bilateral ovariectomy AND not on estrogen replacement)	M0	N1b	T2	Stage IIA	YES
TCGA-BH-A1EX-01	Stage IIB	67	Positive	Negative	M0	1508	1	LumA		Positive		T2	Right Lower Inner Quadrant			Positive	Positive						Infiltrating Ductal Carcinoma	Positive	Negative		Post (prior bilateral ovariectomy OR >12 mo since LMP with no prior hysterectomy)	M0	N1b	T2	Stage IIB	YES
TCGA-BH-A1EY-01	Stage IIA	79	Positive	Negative	M0	538	1	LumA		Positive		T2	Left Upper Outer Quadrant			Positive	Positive						Infiltrating Ductal Carcinoma	Negative			Post (prior bilateral ovariectomy OR >12 mo since LMP with no prior hysterectomy)	M0	N0	T2	Stage IIA	YES
TCGA-BH-A1EY-11		79				538	1						Left Upper Outer Quadrant			Positive	Positive						Infiltrating Ductal Carcinoma	Negative			Post (prior bilateral ovariectomy OR >12 mo since LMP with no prior hysterectomy)	M0	N0	T2	Stage IIA	YES
TCGA-BH-A1F0-01	Stage IIA	80	Negative	Negative	M0	785	1	Basal	Basal-like	Indeterminate		T1	Left			Negative	Indeterminate						Infiltrating Ductal Carcinoma	Negative			Post (prior bilateral ovariectomy OR >12 mo since LMP with no prior hysterectomy)	M0	N1c	T1a	Stage IIA	YES
TCGA-BH-A1F0-11		80				785	1	Normal					Left			Negative	Indeterminate						Infiltrating Ductal Carcinoma	Negative			Post (prior bilateral ovariectomy OR >12 mo since LMP with no prior hysterectomy)	M0	N1c	T1a	Stage IIA	YES
TCGA-BH-A1F2-01	Stage IIIB	53	Positive	Positive	M0	959	1	LumB		Positive		T4	Left			Positive	Positive						Infiltrating Ductal Carcinoma	Positive				M0	N1b	T4b	Stage IIIB	YES
TCGA-BH-A1F2-11		53				959	1	Normal					Left			Positive	Positive						Infiltrating Ductal Carcinoma	Positive				M0	N1b	T4b	Stage IIIB	YES
TCGA-BH-A1F5-01		62	Positive			2712	1	LumA		Positive			Right			Positive	Positive						Infiltrating Ductal Carcinoma	Negative				M0	N1a	T1c	Stage IIA	YES
TCGA-BH-A1F5-11		62				2712	1						Right			Positive	Positive						Infiltrating Ductal Carcinoma	Negative				M0	N1a	T1c	Stage IIA	YES
TCGA-BH-A1F6-01		51	Negative			2965	1	Basal		Negative			Left			Negative	Negative						Infiltrating Ductal Carcinoma	Negative				MX	N2a	T4d		YES
TCGA-BH-A1F6-11		51				2965	1	Normal					Left			Negative	Negative						Infiltrating Ductal Carcinoma	Negative				MX	N2a	T4d		YES
TCGA-BH-A1F8-01	Stage IIIB	90	Positive	Negative	M0	749	1	LumB		Positive		T4	Left			Positive	Positive						Infiltrating Ductal Carcinoma	Positive			Post (prior bilateral ovariectomy OR >12 mo since LMP with no prior hysterectomy)	M0	N2	T4b	Stage IIIB	YES
TCGA-BH-A1F8-11		90				749	1	Normal					Left			Positive	Positive						Infiltrating Ductal Carcinoma	Positive			Post (prior bilateral ovariectomy OR >12 mo since LMP with no prior hysterectomy)	M0	N2	T4b	Stage IIIB	YES
TCGA-BH-A1FB-01	Stage IIB	60	Positive	Negative	M0	3669	1	LumA		Positive		T2	Right			Positive	Positive						Infiltrating Ductal Carcinoma	Negative			Post (prior bilateral ovariectomy OR >12 mo since LMP with no prior hysterectomy)	M0	N1b	T2	Stage IIB	YES
TCGA-BH-A1FB-11		60				3669	1	Normal					Right			Positive	Positive						Infiltrating Ductal Carcinoma	Negative			Post (prior bilateral ovariectomy OR >12 mo since LMP with no prior hysterectomy)	M0	N1b	T2	Stage IIB	YES
TCGA-BH-A1FC-01	Stage IIA	78	Negative	Negative	M0	3471	1	Basal		Negative		T1	Right Upper Outer Quadrant			Negative	Negative						Medullary Carcinoma	Negative			Post (prior bilateral ovariectomy OR >12 mo since LMP with no prior hysterectomy)	M0	N1b	T1c	Stage IIA	YES
TCGA-BH-A1FC-11		78				3471	1	Normal					Right Upper Outer Quadrant			Negative	Negative						Medullary Carcinoma	Negative			Post (prior bilateral ovariectomy OR >12 mo since LMP with no prior hysterectomy)	M0	N1b	T1c	Stage IIA	YES
TCGA-BH-A1FD-01	Stage I	68	Positive	Negative	M0	1008	1	LumB		Positive		T1	Left			Positive	Positive						Infiltrating Ductal Carcinoma	Negative			Post (prior bilateral ovariectomy OR >12 mo since LMP with no prior hysterectomy)	M0	N0	T1c	Stage I	YES
TCGA-BH-A1FD-11		68				1008	1	Normal					Left			Positive	Positive						Infiltrating Ductal Carcinoma	Negative			Post (prior bilateral ovariectomy OR >12 mo since LMP with no prior hysterectomy)	M0	N0	T1c	Stage I	YES
TCGA-BH-A1FE-01	Stage IIB	31	Positive	Negative	M0	2273	1	LumA		Positive		T2	Left			Positive	Positive						Infiltrating Ductal Carcinoma					M0	N1	T2	Stage IIB	YES
TCGA-BH-A1FE-06		31				2273	1	Normal					Left			Positive	Positive						Infiltrating Ductal Carcinoma					M0	N1	T2	Stage IIB	YES
TCGA-BH-A1FE-11		31				2273	1	Normal					Left			Positive	Positive						Infiltrating Ductal Carcinoma					M0	N1	T2	Stage IIB	YES
TCGA-BH-A1FG-01	Stage I	88	Positive		M0	3738	1	LumA		Positive		T1	Left			Positive	Positive						Infiltrating Ductal Carcinoma	Negative			Post (prior bilateral ovariectomy OR >12 mo since LMP with no prior hysterectomy)	M0	NX	T1c	Stage I
TCGA-BH-A1FG-11		88				3738	1	Normal					Left			Positive	Positive						Infiltrating Ductal Carcinoma	Negative			Post (prior bilateral ovariectomy OR >12 mo since LMP with no prior hysterectomy)	M0	NX	T1c	Stage I
TCGA-BH-A1FH-01	Stage IV	47	Positive	Negative	M1	1123	1	LumA		Negative		T2	Left Upper Outer Quadrant			Positive	Negative						Infiltrating Ductal Carcinoma					M1	N1b	T2	Stage IV	YES
TCGA-BH-A1FH-11		47				1123	1	Normal					Left Upper Outer Quadrant			Positive	Negative						Infiltrating Ductal Carcinoma					M1	N1b	T2	Stage IV	YES
TCGA-BH-A1FJ-01	Stage IIIA	66	Negative	Negative	M0	1927	1	LumB		Positive		T3	Right Upper Outer Quadrant			Negative	Positive						Infiltrating Ductal Carcinoma					M0	N1b	T3	Stage IIIA	YES
TCGA-BH-A1FJ-11		66				1927	1	Normal					Right Upper Outer Quadrant			Negative	Positive						Infiltrating Ductal Carcinoma					M0	N1b	T3	Stage IIIA	YES
TCGA-BH-A1FL-01	Stage IIB	69	Positive	Negative	M0	1673	1	LumA		Positive		T2	Left Upper Outer Quadrant			Positive	Positive						Infiltrating Ductal Carcinoma					M0	N1b	T2	Stage IIB	YES
TCGA-BH-A1FM-01	Stage IIIA	44	Positive	Negative	M0	1388	1	LumB		Negative		T2	Right Upper Outer Quadrant			Positive	Negative						Infiltrating Ductal Carcinoma					M0	N2	T2	Stage IIIA	YES
TCGA-BH-A1FM-11		44				1388	1	Normal					Right Upper Outer Quadrant			Positive	Negative						Infiltrating Ductal Carcinoma					M0	N2	T2	Stage IIIA	YES
TCGA-BH-A1FN-01	Stage IIA	34	Positive	Negative	M0	2192	1	LumB		Positive		T2	Right Upper Outer Quadrant			Positive	Positive						Infiltrating Ductal Carcinoma					M0	N0	T2	Stage IIA	YES
TCGA-BH-A1FN-11		34				2192	1	Normal					Right Upper Outer Quadrant			Positive	Positive						Infiltrating Ductal Carcinoma					M0	N0	T2	Stage IIA	YES
TCGA-BH-A1FR-01	Stage IIIB	73	Positive	Negative	M0	4398	1	LumA		Positive		T4	Right Upper Inner Quadrant			Positive	Positive						Other, specify					M0	N1a	T4b	Stage IIIB	YES
TCGA-BH-A1FR-11		73				4398	1	Normal					Right Upper Inner Quadrant			Positive	Positive						Other, specify					M0	N1a	T4b	Stage IIIB	YES
TCGA-BH-A1FU-01	Stage IA	44	Negative	Positive	M0	2192	1	Normal		Negative		T1	Right Upper Outer Quadrant			Negative	Negative						Infiltrating Ductal Carcinoma					M0	N0	T1c	Stage IA	YES
TCGA-BH-A1FU-11		44				2192	1	Normal					Right Upper Outer Quadrant			Negative	Negative						Infiltrating Ductal Carcinoma					M0	N0	T1c	Stage IA	YES
TCGA-BH-A201-01		64	Positive			209	0	LumA		Positive			Left			Positive	Positive						Infiltrating Ductal Carcinoma	Negative			Post (prior bilateral ovariectomy OR >12 mo since LMP with no prior hysterectomy)	M0	N0	T1	Stage IA	YES
TCGA-BH-A202-01		60	Positive			22	0	LumB		Positive			Left			Positive	Positive						Infiltrating Ductal Carcinoma	Positive			Post (prior bilateral ovariectomy OR >12 mo since LMP with no prior hysterectomy)	M0	N0	T2	Stage II	YES
TCGA-BH-A203-01		78				1174	1	Her2					Right										Infiltrating Ductal Carcinoma				Post (prior bilateral ovariectomy OR >12 mo since LMP with no prior hysterectomy)	M0	N1b	T2	Stage IIB	YES
TCGA-BH-A203-11		78				1174	1	Normal					Right										Infiltrating Ductal Carcinoma				Post (prior bilateral ovariectomy OR >12 mo since LMP with no prior hysterectomy)	M0	N1b	T2	Stage IIB	YES
TCGA-BH-A204-01		80				2534	1	LumB					Left										Infiltrating Ductal Carcinoma				Post (prior bilateral ovariectomy OR >12 mo since LMP with no prior hysterectomy)	M0	N1b	T2	Stage IIB	YES
TCGA-BH-A204-11		80				2534	1	Normal					Left										Infiltrating Ductal Carcinoma				Post (prior bilateral ovariectomy OR >12 mo since LMP with no prior hysterectomy)	M0	N1b	T2	Stage IIB	YES
TCGA-BH-A208-01		48				1759	1	Normal					Left										Infiltrating Ductal Carcinoma					M0	N1b	T2	Stage IIB	YES
TCGA-BH-A208-11		48				1759	1	Normal					Left										Infiltrating Ductal Carcinoma					M0	N1b	T2	Stage IIB	YES
TCGA-BH-A209-01		77	Positive			3959	1	LumB		Positive			Left Upper Outer Quadrant			Positive	Positive						Medullary Carcinoma				Post (prior bilateral ovariectomy OR >12 mo since LMP with no prior hysterectomy)	M0	N0	T1c	Stage I	YES
TCGA-BH-A209-11		77				3959	1	Normal					Left Upper Outer Quadrant			Positive	Positive						Medullary Carcinoma				Post (prior bilateral ovariectomy OR >12 mo since LMP with no prior hysterectomy)	M0	N0	T1c	Stage I	YES
TCGA-BH-A28O-01													Right Lower Outer Quadrant	Sentinel node biopsy alone		Positive	Positive						Infiltrating Lobular Carcinoma	Negative		Negative		M0	N3	T3a	Stage IIIC	YES
TCGA-BH-A28Q-01		46	Positive			196	0	LumA		Positive			Right			Positive	Positive						Infiltrating Lobular Carcinoma	Negative	Indeterminate		Pre (<6 months since LMP AND no prior bilateral ovariectomy AND not on estrogen replacement)	M0	N1a	T2	Stage IIB	YES
TCGA-BH-A2L8-01								LumA					Right Upper Outer Quadrant	Sentinel node biopsy alone		Positive	Positive	70-79%					Infiltrating Lobular Carcinoma	Negative	Negative	Negative	Pre (<6 months since LMP AND no prior bilateral ovariectomy AND not on estrogen replacement)	M0	N0 (i-)	T2	Stage IIA	YES
TCGA-BH-A42T-01													Left	Sentinel node biopsy alone		Positive	Positive			2+			Infiltrating Lobular Carcinoma	Positive	Equivocal	Negative	Post (prior bilateral ovariectomy OR >12 mo since LMP with no prior hysterectomy)	M0	N0 (i+)	T2	Stage IIA	YES
TCGA-BH-A42U-01													Right			Negative	Negative						Infiltrating Lobular Carcinoma	Negative		Negative	Post (prior bilateral ovariectomy OR >12 mo since LMP with no prior hysterectomy)	M0	N0	T2	Stage IIA	YES
TCGA-BH-A42V-01													Left Lower Outer Quadrant	Sentinel node biopsy alone		Positive	Positive						Infiltrating Ductal Carcinoma	Negative		Positive	Pre (<6 months since LMP AND no prior bilateral ovariectomy AND not on estrogen replacement)	M0	N1mi	T1c	Stage IB	YES
TCGA-BH-A5IZ-01													Left			Positive	Negative						Infiltrating Ductal Carcinoma	Negative	Negative	Negative	Post (prior bilateral ovariectomy OR >12 mo since LMP with no prior hysterectomy)	cM0 (i+)	N1a	T2	Stage IIB	YES
TCGA-BH-A5J0-01													Left			Positive	Positive						Infiltrating Ductal Carcinoma	Negative		Negative	Post (prior bilateral ovariectomy OR >12 mo since LMP with no prior hysterectomy)	M0	N0	T1c	Stage IA	YES
TCGA-BH-A6R8-01													Left			Positive	Positive						Infiltrating Ductal Carcinoma		Negative	Negative		M0	N0	T2	Stage IIA	YES
TCGA-BH-A6R9-01													Left			Negative	Positive						Metaplastic Carcinoma	Negative		Negative	Post (prior bilateral ovariectomy OR >12 mo since LMP with no prior hysterectomy)	M0	N0	T2	Stage IIA
TCGA-BH-A8FY-01													Left|Left Upper Outer Quadrant|Left Lower Outer Quadrant			Positive	Positive						Infiltrating Lobular Carcinoma	Negative		Negative	Post (prior bilateral ovariectomy OR >12 mo since LMP with no prior hysterectomy)	M0	N0 (i+)	T1c	Stage IA	YES
TCGA-BH-A8FZ-01													Left			Positive	Positive						Infiltrating Lobular Carcinoma	Equivocal		Negative	Post (prior bilateral ovariectomy OR >12 mo since LMP with no prior hysterectomy)	M0	N0	T1b	Stage IA	YES
TCGA-BH-A8G0-01													Left			Positive	Positive						Infiltrating Lobular Carcinoma	Negative		Negative	Peri (6-12 months since last menstrual period)	M0	N1a	T2	Stage IIB	YES
TCGA-BH-AB28-01													Left			Positive	Positive						Infiltrating Lobular Carcinoma	Negative	Indeterminate	Negative		M0	N1a	T3	Stage IIIA	YES
TCGA-C8-A12K-01	Stage IIB	80		Negative	M0	0	0	Basal	Basal-like		Basal	T2	Right Upper Inner Quadrant	Other (specify)	Pateys surgery								Infiltrating Ductal Carcinoma			Negative	Post (prior bilateral ovariectomy OR >12 mo since LMP with no prior hysterectomy)	M0	N1	T2	Stage IIB
TCGA-C8-A12L-01	Stage IIA	67	Negative	Positive	M0	0	0	Her2	HER2-enriched	Negative	Her2	T2	Right	Axillary lymph node dissection alone		Negative	Negative			2+			Infiltrating Ductal Carcinoma	Equivocal		Negative	Post (prior bilateral ovariectomy OR >12 mo since LMP with no prior hysterectomy)	M0	N0 (i-)	T2	Stage IIA
TCGA-C8-A12M-01	Stage IIA	70	Positive		M0	0	0	LumB	Luminal B	Negative	LumA/B	T2	Left	Axillary lymph node dissection alone		Positive	Negative						Infiltrating Ductal Carcinoma	Negative		Negative	Post (prior bilateral ovariectomy OR >12 mo since LMP with no prior hysterectomy)	M0	N0 (i-)	T2	Stage IIA
TCGA-C8-A12N-01	Stage IIA	58	Positive	Negative	M0	0	0	LumA	Luminal A	Positive	ReacI	T2	Right	Axillary lymph node dissection alone		Positive	Positive						Infiltrating Ductal Carcinoma	Negative		Negative	Post (prior bilateral ovariectomy OR >12 mo since LMP with no prior hysterectomy)	M0	N0 (i-)	T2	Stage IIA
TCGA-C8-A12O-01	Stage IIA	50	Positive		M0	0	0	LumA	Luminal A	Positive	Her2	T2	Left	Axillary lymph node dissection alone		Positive	Positive						Infiltrating Ductal Carcinoma	Negative		Negative	Pre (<6 months since LMP AND no prior bilateral ovariectomy AND not on estrogen replacement)	M0	N0 (i-)	T2	Stage IIA
TCGA-C8-A12P-01	Stage IIB	55	Negative	Positive	M0	0	0	Her2	HER2-enriched	Negative	Her2	T2	Left			Negative	Negative			3+			Infiltrating Ductal Carcinoma	Positive		Negative	Post (prior bilateral ovariectomy OR >12 mo since LMP with no prior hysterectomy)	M0	N1	T2	Stage IIB
TCGA-C8-A12Q-01	Stage IIIA	78	Negative	Positive	M0	0	0	Her2	HER2-enriched	Negative	Her2	T1	Left	Axillary lymph node dissection alone		Negative	Negative			3+			Infiltrating Ductal Carcinoma	Positive		Negative	Post (prior bilateral ovariectomy OR >12 mo since LMP with no prior hysterectomy)	M0	N2	T1	Stage IIIA
TCGA-C8-A12T-01	Stage IIA	43	Positive	Positive	M0	0	0	Her2	HER2-enriched	Positive	ReacII	T2	Left	Axillary lymph node dissection alone		Positive	Positive			3+			Infiltrating Ductal Carcinoma	Positive		Negative	Pre (<6 months since LMP AND no prior bilateral ovariectomy AND not on estrogen replacement)	M0	N0	T2	Stage IIA	YES
TCGA-C8-A12U-01	Stage IB	46	Positive	Negative	M0	0	0	LumB	Luminal B	Positive	Basal	T2	Right	Axillary lymph node dissection alone		Positive	Positive			1+			Infiltrating Ductal Carcinoma	Negative		Negative	Pre (<6 months since LMP AND no prior bilateral ovariectomy AND not on estrogen replacement)	M0	N1	T2	Stage IIB	YES
TCGA-C8-A12V-01	Stage IIA	55	Negative	Negative	M0	0	0	Basal	Basal-like	Negative	Basal	T2	Right	Axillary lymph node dissection alone		Negative	Negative						Infiltrating Ductal Carcinoma	Negative			Post (prior bilateral ovariectomy OR >12 mo since LMP with no prior hysterectomy)	M0	N0	T2	Stage IIA	YES
TCGA-C8-A12W-01	Stage IIIB	49	Positive	Negative	M0	0	0	LumB	Luminal B	Positive	ReacII	T4	Left	Axillary lymph node dissection alone		Positive	Positive			1+			Infiltrating Ductal Carcinoma	Negative		Negative	Pre (<6 months since LMP AND no prior bilateral ovariectomy AND not on estrogen replacement)	M0	N1	T4	Stage IIIB	YES
TCGA-C8-A12X-01	Stage IIB	62	Positive	Negative	M0	0	0	LumA	Luminal B	Positive	LumA/B	T2	Left	Axillary lymph node dissection alone		Positive	Positive			1+			Mucinous Carcinoma	Negative		Negative	Post (prior bilateral ovariectomy OR >12 mo since LMP with no prior hysterectomy)	M0	N1	T2	Stage IIB	YES
TCGA-C8-A12Y-01	Stage IIB	44		Negative	M0	0	0	LumA	Luminal A		LumA	T2	Left	Axillary lymph node dissection alone									Infiltrating Ductal Carcinoma			Negative	Pre (<6 months since LMP AND no prior bilateral ovariectomy AND not on estrogen replacement)	M0	N1	T2	Stage IIB	YES
TCGA-C8-A12Z-01	Stage II	45	Negative	Positive	M0	0	0	Her2	HER2-enriched	Negative	Her2	T2	Right	Axillary lymph node dissection alone		Negative	Negative			3+			Infiltrating Ductal Carcinoma	Positive		Negative	Peri (6-12 months since last menstrual period)	M0	N1	T2	Stage IIB	YES
TCGA-C8-A130-01	Stage IIIA	52	Positive	Equivocal	M0	0	0	LumB	HER2-enriched	Positive	Her2	T3	Left	Axillary lymph node dissection alone		Positive	Positive			2+			Infiltrating Ductal Carcinoma	Equivocal		Negative	Peri (6-12 months since last menstrual period)	M0	N2	T3	Stage IIIA	YES
TCGA-C8-A131-01	Stage III	82	Negative	Negative	M0	0	0	Basal	Basal-like	Negative	ReacII	T2	Left	Axillary lymph node dissection alone		Negative	Negative			1+			Infiltrating Ductal Carcinoma	Negative		Negative	Post (prior bilateral ovariectomy OR >12 mo since LMP with no prior hysterectomy)	M0	N2	T2	Stage IIIA	YES
TCGA-C8-A132-01	Stage II	56	Positive	Positive	M0	0	0	LumA	Luminal A	Positive	Her2	T2	Left	Axillary lymph node dissection alone		Positive	Positive						Infiltrating Ductal Carcinoma			Negative	Post (prior bilateral ovariectomy OR >12 mo since LMP with no prior hysterectomy)	M0	N1	T2	Stage IIB	YES
TCGA-C8-A133-01	Stage IIIA	65	Positive	Negative	M0	0	0	LumA	Luminal A	Positive	LumA/B	T3	Right	Axillary lymph node dissection alone		Positive	Positive						Other, specify			Negative	Post (prior bilateral ovariectomy OR >12 mo since LMP with no prior hysterectomy)	M0	N1	T3	Stage IIIA	YES
TCGA-C8-A134-01	Stage IIA	52	Negative	Negative	M0	0	0	Basal	Basal-like	Negative	Basal	T2	Left	Axillary lymph node dissection alone		Negative	Negative			2+			Infiltrating Ductal Carcinoma	Equivocal		Negative	Peri (6-12 months since last menstrual period)	M0	N0	T2	Stage IIA
TCGA-C8-A135-01	Stage II	64	Negative	Positive	M0	0	0	Her2	HER2-enriched	Negative	Her2	T2	Left	Axillary lymph node dissection alone		Negative	Negative			3+			Infiltrating Ductal Carcinoma	Positive		Negative	Post (prior bilateral ovariectomy OR >12 mo since LMP with no prior hysterectomy)	M0	N1	T2	Stage IIB	YES
TCGA-C8-A137-01	Stage II	34	Negative	Positive	M0	3	0	Her2	HER2-enriched	Negative	Her2	T2	Left	Axillary lymph node dissection alone		Negative	Negative			3+			Infiltrating Ductal Carcinoma	Positive		Negative	Pre (<6 months since LMP AND no prior bilateral ovariectomy AND not on estrogen replacement)	M0	N1	T2	Stage IIB	YES
TCGA-C8-A138-01	Stage III	54	Positive	Positive	M0	7	0	Her2	HER2-enriched	Negative	Basal	T2	Left	Axillary lymph node dissection alone		Positive	Negative			2+			Infiltrating Ductal Carcinoma	Equivocal		Negative	Post (prior bilateral ovariectomy OR >12 mo since LMP with no prior hysterectomy)	M0	N2	T2	Stage IIIA	YES
TCGA-C8-A1HE-01	Stage IIA	59	Positive	Negative	M0	0	0	LumA		Positive		T2	Right	Axillary lymph node dissection alone		Positive	Positive			2+			Infiltrating Ductal Carcinoma	Equivocal		Negative	Post (prior bilateral ovariectomy OR >12 mo since LMP with no prior hysterectomy)	M0	N0	T2	Stage IIA	YES
TCGA-C8-A1HF-01	Stage IIA	48	Negative	Positive	M0	0	0	Her2	HER2-enriched	Positive		T2	Left	Axillary lymph node dissection alone		Negative	Positive			3+			Infiltrating Ductal Carcinoma	Positive		Negative	Pre (<6 months since LMP AND no prior bilateral ovariectomy AND not on estrogen replacement)	M0	N0	T2	Stage IIA	YES
TCGA-C8-A1HG-01	Stage IIA	50	Positive	Negative	M0	0	0	LumB	Luminal B	Positive		T2	Right	Axillary lymph node dissection alone		Positive	Positive			1+			Infiltrating Ductal Carcinoma	Negative		Negative	Pre (<6 months since LMP AND no prior bilateral ovariectomy AND not on estrogen replacement)	M0	N0	T2	Stage IIA	NO
TCGA-C8-A1HI-01	Stage IIIA	40	Positive	Negative	M0	2	0	LumA	Luminal A	Positive		T2	Right	Axillary lymph node dissection alone		Positive	Positive			1+			Infiltrating Ductal Carcinoma	Negative		Negative	Pre (<6 months since LMP AND no prior bilateral ovariectomy AND not on estrogen replacement)	M0	N2	T2	Stage IIIA	YES
TCGA-C8-A1HJ-01	Stage II	53	Negative	Negative	M0	5	0	Basal		Negative		T2	Right	Axillary lymph node dissection alone		Negative	Negative						Infiltrating Ductal Carcinoma	Negative		Negative	Peri (6-12 months since last menstrual period)	M0	N0	T2	Stage IIA	YES
TCGA-C8-A1HK-01	Stage IIB	53	Negative	Positive	M0	7	0	Her2		Negative		T2	Right	Axillary lymph node dissection alone		Negative	Negative			3+			Infiltrating Ductal Carcinoma	Positive		Negative	Peri (6-12 months since last menstrual period)	M0	N1	T2	Stage IIB	YES
TCGA-C8-A1HL-01	Stage IIIA	38	Positive	Positive	M0	2	0	LumB	Luminal B	Negative		T3	Left	Axillary lymph node dissection alone		Positive	Negative			2+			Other, specify	Equivocal		Negative	Pre (<6 months since LMP AND no prior bilateral ovariectomy AND not on estrogen replacement)	M0	N1	T3	Stage IIIA	YES
TCGA-C8-A1HM-01	Stage II	74	Positive	Negative	M0	6	0	LumB	Luminal B	Positive		T2	Left	Axillary lymph node dissection alone		Positive	Positive			1+			Infiltrating Ductal Carcinoma	Negative		Negative	Post (prior bilateral ovariectomy OR >12 mo since LMP with no prior hysterectomy)	M0	N0	T2	Stage IIA	NO
TCGA-C8-A1HN-01	Stage II	56	Positive	Equivocal	M0	2	0	LumB	Luminal B	Positive		T2	Left	Axillary lymph node dissection alone		Positive	Positive			2+			Infiltrating Ductal Carcinoma	Equivocal		Negative	Post (prior bilateral ovariectomy OR >12 mo since LMP with no prior hysterectomy)	M0	N0	T2	Stage IIA	NO
TCGA-C8-A1HO-01	Stage III	34	Positive	Negative	M0	0	0	LumA		Positive		T3	Left Upper Inner Quadrant			Positive	Positive						Infiltrating Ductal Carcinoma	Negative		Negative	Pre (<6 months since LMP AND no prior bilateral ovariectomy AND not on estrogen replacement)	M0	N3	T3	Stage IIIC	NO
TCGA-C8-A26V-01	Stage III	47	Positive	Negative	M0	9	0	LumB		Positive		T3	Right			Positive	Positive						Infiltrating Ductal Carcinoma	Negative		Negative	Peri (6-12 months since last menstrual period)	M0	N2	T3	Stage IIIA	NO
TCGA-C8-A26W-01	Stage II	58	Positive	Positive	M0	7	0	LumB		Positive		T2	Left Upper Outer Quadrant			Positive	Positive			2+			Infiltrating Ductal Carcinoma	Equivocal		Negative	Post (prior bilateral ovariectomy OR >12 mo since LMP with no prior hysterectomy)	M0	N1	T2	Stage IIB	NO
TCGA-C8-A26X-01	Stage II	58	Negative	Negative	M0	11	0	Her2		Negative		T1	Right Upper Outer Quadrant			Negative	Negative			1+			Infiltrating Ductal Carcinoma	Negative		Negative	Post (prior bilateral ovariectomy OR >12 mo since LMP with no prior hysterectomy)	M0	N1	T1	Stage IIA	NO
TCGA-C8-A26Y-01	Stage II	90	Negative	Negative	M0	13	0	Her2		Negative		T2	Left Upper Outer Quadrant			Negative	Negative			1+			Infiltrating Ductal Carcinoma	Negative		Negative	Post (prior bilateral ovariectomy OR >12 mo since LMP with no prior hysterectomy)	M0	N0	T2	Stage IIA	NO
TCGA-C8-A26Z-01	Stage IIA	59	Positive	Negative	M0	4	0	LumA		Positive		T2	Right Upper Inner Quadrant			Positive	Positive			1+			Infiltrating Ductal Carcinoma	Negative		Negative	Post (prior bilateral ovariectomy OR >12 mo since LMP with no prior hysterectomy)	M0	N0	T2	Stage IIA	NO
TCGA-C8-A273-01	Stage IIB	29	Positive	Negative	M0	6	0	LumA		Positive		T2	Right Upper Inner Quadrant	Axillary lymph node dissection alone		Positive	Positive						Infiltrating Ductal Carcinoma	Negative		Negative	Pre (<6 months since LMP AND no prior bilateral ovariectomy AND not on estrogen replacement)	M0	N1	T2	Stage IIB	YES
TCGA-C8-A274-01	Stage IIA	63	Positive	Negative	M0	1	0	LumB		Positive		T2	Right			Positive	Positive			1+			Infiltrating Ductal Carcinoma	Negative		Negative	Post (prior bilateral ovariectomy OR >12 mo since LMP with no prior hysterectomy)	M0	N0	T2	Stage IIA	NO
TCGA-C8-A275-01	Stage IIA	56		Positive	M0	1	0	Her2				T1	Left Upper Outer Quadrant										Infiltrating Ductal Carcinoma			Negative	Post (prior bilateral ovariectomy OR >12 mo since LMP with no prior hysterectomy)	M0	N1	T1	Stage IIA	NO
TCGA-C8-A278-01	Stage IIIA	61	Negative	Positive	M0	1	0	Her2		Negative		T2	Left			Negative	Negative			3+			Infiltrating Ductal Carcinoma	Positive		Negative	Post (prior bilateral ovariectomy OR >12 mo since LMP with no prior hysterectomy)	M0	N2	T2	Stage IIIA	NO
TCGA-C8-A27A-01	Stage IIB	48	Positive	Negative	M0	371	0	LumB		Positive		T2	Right Upper Outer Quadrant			Positive	Positive			1+			Infiltrating Ductal Carcinoma	Negative		Negative	Peri (6-12 months since last menstrual period)	M0	N1	T2	Stage IIB	NO
TCGA-C8-A27B-01	Stage IIB	48	Negative	Negative	M0	30	0	Basal		Negative		T3	Left			Negative	Negative						Infiltrating Ductal Carcinoma	Negative		Negative	Peri (6-12 months since last menstrual period)	M0	N0	T3	Stage IIB	NO
TCGA-C8-A3M7-01								LumA					Left Upper Inner Quadrant	Axillary lymph node dissection alone		Negative	Negative						Infiltrating Lobular Carcinoma	Negative		Negative	Post (prior bilateral ovariectomy OR >12 mo since LMP with no prior hysterectomy)	M0	N0	T4b	Stage IIIB	YES
TCGA-C8-A3M8-01								LumB					Right Upper Outer Quadrant	Axillary lymph node dissection alone		Positive	Positive			3+			Infiltrating Lobular Carcinoma	Positive		Negative	Post (prior bilateral ovariectomy OR >12 mo since LMP with no prior hysterectomy)	M0	N0	T1c	Stage IA	YES
TCGA-C8-A8HP-01													Left Upper Outer Quadrant	Axillary lymph node dissection alone		Negative	Negative						Metaplastic Carcinoma	Positive		Negative	Post (prior bilateral ovariectomy OR >12 mo since LMP with no prior hysterectomy)	M0	N2	T2	Stage IIIA	YES
TCGA-C8-A8HQ-01													Left	Axillary lymph node dissection alone		Positive	Positive						Mucinous Carcinoma	Negative		Negative	Post (prior bilateral ovariectomy OR >12 mo since LMP with no prior hysterectomy)	M0	N1	T2	Stage IIB	YES
TCGA-C8-A8HR-01													Right	Axillary lymph node dissection alone									Infiltrating Lobular Carcinoma			Negative	Peri (6-12 months since last menstrual period)	M0	N2	T3	Stage IIIA	YES
TCGA-C8-A9FZ-01													Left	Axillary lymph node dissection alone									Mixed Histology (please specify)	Negative		Negative	Pre (<6 months since LMP AND no prior bilateral ovariectomy AND not on estrogen replacement)	M0	N1	T2	Stage IIB	YES
TCGA-D8-A13Y-01	Stage IA	52	Positive	Negative	M0	362	0	LumB	Luminal B	Positive	Basal	T1	Right Upper Outer Quadrant	Axillary lymph node dissection alone		Positive	Positive	70-79%		1+			Infiltrating Ductal Carcinoma	Negative		Negative	Post (prior bilateral ovariectomy OR >12 mo since LMP with no prior hysterectomy)	M0	N0	T1c	Stage IA
TCGA-D8-A13Z-01	Stage X	51	Negative	Negative	M0	210	0	Her2	HER2-enriched	Negative	Basal	T2	Right Lower Outer Quadrant	Axillary lymph node dissection alone		Negative	Negative			1+			Infiltrating Ductal Carcinoma	Negative		Negative	Post (prior bilateral ovariectomy OR >12 mo since LMP with no prior hysterectomy)	M0	N2a	T2		YES
TCGA-D8-A140-01	Stage IIB	62	Positive	Positive	M0	403	0	LumA	Luminal B	Positive	LumA/B	T2	Left Upper Outer Quadrant|Left	Axillary lymph node dissection alone		Positive	Positive			3+			Infiltrating Ductal Carcinoma	Positive		Negative	Post (prior bilateral ovariectomy OR >12 mo since LMP with no prior hysterectomy)	M0	N1a	T2	Stage IIB	YES
TCGA-D8-A141-01	Stage X	40	Positive	Negative	M0	113	0	LumA	Luminal A	Positive		T1	Right	Axillary lymph node dissection alone		Positive	Positive			1+			Infiltrating Ductal Carcinoma	Negative		Negative	Indeterminate (neither Pre or Postmenopausal)	M0	N1	T1c		YES
TCGA-D8-A142-01	Stage IIB	74	Negative	Negative	M0	425	0	Basal	Basal-like	Negative	X	T3	Left Lower Outer Quadrant|Left	Axillary lymph node dissection alone		Negative	Negative			2+			Infiltrating Ductal Carcinoma	Equivocal	Negative	Negative	Post (prior bilateral ovariectomy OR >12 mo since LMP with no prior hysterectomy)	M0	N0	T3	Stage IIB	YES
TCGA-D8-A143-01	Stage IIA	51	Negative	Negative	M0	431	0	Basal	Basal-like	Negative	Basal	T2	Left Lower Inner Quadrant	Axillary lymph node dissection alone		Negative	Negative			1+			Infiltrating Ductal Carcinoma	Negative		Negative	Post (prior bilateral ovariectomy OR >12 mo since LMP with no prior hysterectomy)	M0	N0	T2	Stage IIA	YES
TCGA-D8-A145-01	Stage IIA	80	Positive	Negative	M0	410	0	LumA	Luminal A	Positive	ReacI	T1	Right Upper Inner Quadrant|Right	Sentinel lymph node biopsy plus axillary dissection		Positive	Positive			2+			Infiltrating Ductal Carcinoma	Equivocal	Negative	Negative	Post (prior bilateral ovariectomy OR >12 mo since LMP with no prior hysterectomy)	M0	N1a	T1c	Stage IIA	YES
TCGA-D8-A146-01	Stage IIA	57	Positive	Negative	M0	344	0	LumA		Positive		T2	Right Upper Outer Quadrant|Right	Axillary lymph node dissection alone		Positive	Positive			1+			Infiltrating Ductal Carcinoma	Negative		Negative	Post (prior bilateral ovariectomy OR >12 mo since LMP with no prior hysterectomy)	MX	N0	T2	Stage IIA	YES
TCGA-D8-A147-01	Stage X	45	Negative	Negative	M0	2	0	Basal	Basal-like	Negative	Basal	T2	Right Lower Outer Quadrant	Sentinel node biopsy alone		Negative	Negative						Infiltrating Ductal Carcinoma	Negative		Negative	Indeterminate (neither Pre or Postmenopausal)	M0	N0	T2		YES
TCGA-D8-A1J8-01	Stage IIB	77	Positive	Negative	M0	256	0	LumB		Positive		T2	Right Upper Outer Quadrant	Axillary lymph node dissection alone		Positive	Positive	70-79%					Infiltrating Ductal Carcinoma	Negative		Negative	Post (prior bilateral ovariectomy OR >12 mo since LMP with no prior hysterectomy)	M0	N1a	T2	Stage IIB
TCGA-D8-A1J9-01	Stage IA	48	Positive	Positive	M0	248	0	LumB		Negative		T1	Left Upper Outer Quadrant	Axillary lymph node dissection alone		Positive	Negative			3+			Infiltrating Ductal Carcinoma	Positive		Negative	Post (prior bilateral ovariectomy OR >12 mo since LMP with no prior hysterectomy)	M0	N0	T1c	Stage IA
TCGA-D8-A1JA-01	Stage X	60	Negative	Positive	M0	18	0	Her2		Negative		T4	Left Upper Outer Quadrant	No axillary staging		Negative	Negative	<10%		3+			Infiltrating Ductal Carcinoma	Positive		Negative	Post (prior bilateral ovariectomy OR >12 mo since LMP with no prior hysterectomy)	M0	NX	T4b		NO
TCGA-D8-A1JB-01	Stage IIB	54	Positive	Positive	M0	0	0	LumA		Positive		T2	Right Upper Outer Quadrant	Axillary lymph node dissection alone		Positive	Positive			2+	not amplified		Infiltrating Ductal Carcinoma	Equivocal	Positive	Negative	Post (prior bilateral ovariectomy OR >12 mo since LMP with no prior hysterectomy)	M0	N1a	T2	Stage IIB	YES
TCGA-D8-A1JC-01	Stage IIIA	59	Positive	Negative	M0	178	0	LumB		Positive		T2	Left Upper Outer Quadrant	Axillary lymph node dissection alone		Positive	Positive			1+			Infiltrating Ductal Carcinoma	Negative		Negative	Post (prior bilateral ovariectomy OR >12 mo since LMP with no prior hysterectomy)	M0	N2a	T2	Stage IIIA	YES
TCGA-D8-A1JD-01	Stage IIB	41	Positive	Negative	M0	273	0	LumB		Positive		T2	Left Upper Outer Quadrant	Axillary lymph node dissection alone		Positive	Positive			1+			Infiltrating Ductal Carcinoma	Negative		Negative	Pre (<6 months since LMP AND no prior bilateral ovariectomy AND not on estrogen replacement)	M0	N1a	T2	Stage IIB
TCGA-D8-A1JE-01	Stage IIA	62	Positive	Negative	M0	57	0	LumB		Positive		T1	Left Upper Outer Quadrant	Axillary lymph node dissection alone		Positive	Positive			1+			Infiltrating Ductal Carcinoma	Negative		Negative	Post (prior bilateral ovariectomy OR >12 mo since LMP with no prior hysterectomy)	M0	N1a	T1c	Stage IIA	YES
TCGA-D8-A1JF-01	Stage IIIA	79	Negative	Negative	M0	96	0	Her2		Negative		T1	Left Upper Outer Quadrant	Axillary lymph node dissection alone		Negative	Negative			1+			Infiltrating Ductal Carcinoma	Negative		Negative	Post (prior bilateral ovariectomy OR >12 mo since LMP with no prior hysterectomy)	M0	N2a	T1c	Stage IIIA	YES
TCGA-D8-A1JG-01	Stage IIA	62	Negative	Negative	M0	187	0	Her2		Negative		T2	Right Upper Outer Quadrant	Sentinel node biopsy alone		Negative	Negative			2+	not amplified		Infiltrating Ductal Carcinoma	Equivocal	Negative	Negative	Post (prior bilateral ovariectomy OR >12 mo since LMP with no prior hysterectomy)	M0	N0	T2	Stage IIA	YES
TCGA-D8-A1JH-01	Stage IA	56	Positive	Negative	M0	426	0	LumA		Positive		T1	Right Lower Outer Quadrant	Axillary lymph node dissection alone		Positive	Positive			1+			Infiltrating Ductal Carcinoma	Negative		Negative	Post (prior bilateral ovariectomy OR >12 mo since LMP with no prior hysterectomy)	M0	N0	T1c	Stage IA	YES
TCGA-D8-A1JI-01	Stage IIA	54	Positive	Negative	M0	21	0	LumB		Positive		T1	Right Upper Outer Quadrant	Axillary lymph node dissection alone		Positive	Positive						Infiltrating Ductal Carcinoma	Negative		Negative	Post (prior bilateral ovariectomy OR >12 mo since LMP with no prior hysterectomy)	MX	N1a	T1c	Stage IIA	YES
TCGA-D8-A1JJ-01	Stage IIA	54	Positive	Negative	M0	274	0	LumB		Positive		T2	Right Upper Inner Quadrant	Sentinel node biopsy alone		Positive	Positive			1+			Infiltrating Ductal Carcinoma	Negative		Negative	Post (prior bilateral ovariectomy OR >12 mo since LMP with no prior hysterectomy)	M0	N0	T2	Stage IIA	YES
TCGA-D8-A1JK-01	Stage IIA	90	Negative	Negative	M0	109	0	Basal		Positive		T2	Left Upper Inner Quadrant|Left Upper Outer Quadrant	Axillary lymph node dissection alone		Negative	Positive			1+			Infiltrating Ductal Carcinoma	Negative		Negative	Post (prior bilateral ovariectomy OR >12 mo since LMP with no prior hysterectomy)	M0	N0	T2	Stage IIA	YES
TCGA-D8-A1JL-01	Stage IIA	72	Negative	Negative	M0	265	0	Basal		Negative		T2	Left Lower Inner Quadrant	Axillary lymph node dissection alone		Negative	Negative			1+			Infiltrating Ductal Carcinoma	Negative		Negative	Post (prior bilateral ovariectomy OR >12 mo since LMP with no prior hysterectomy)	M0	N0	T2	Stage IIA	YES
TCGA-D8-A1JM-01	Stage IIB	59	Positive	Negative	M0	238	0	Basal		Negative		T2	Right Upper Outer Quadrant	Axillary lymph node dissection alone		Positive	Negative	<10%		1+			Infiltrating Ductal Carcinoma	Negative		Negative	Post (prior bilateral ovariectomy OR >12 mo since LMP with no prior hysterectomy)	M0	N1a	T2	Stage IIB	YES
TCGA-D8-A1JN-01	Stage IIIC	80	Positive	Negative	M0	217	0	LumA		Positive		T3	Left	Axillary lymph node dissection alone		Positive	Positive						Infiltrating Lobular Carcinoma	Indeterminate	Negative	Negative	Post (prior bilateral ovariectomy OR >12 mo since LMP with no prior hysterectomy)	MX	N3a	T3	Stage IIIC	YES
TCGA-D8-A1JP-01	Stage IA	73	Positive	Negative	M0	167	0	LumA		Positive		T1	Left Upper Inner Quadrant	Sentinel node biopsy alone		Positive	Positive			1+			Infiltrating Ductal Carcinoma	Negative		Negative	Post (prior bilateral ovariectomy OR >12 mo since LMP with no prior hysterectomy)	M0	N0	T1c	Stage IA	YES
TCGA-D8-A1JS-01	Stage IA	77	Positive	Negative	M0	371	0	LumA		Positive		T1	Right Upper Outer Quadrant	Axillary lymph node dissection alone		Positive	Positive			1+			Other, specify	Negative		Negative	Post (prior bilateral ovariectomy OR >12 mo since LMP with no prior hysterectomy)	M0	N0	T1c	Stage IA	YES
TCGA-D8-A1JT-01	Stage IIA	70	Positive	Negative	M0	405	0	LumB		Positive		T2	Left Lower Outer Quadrant	Axillary lymph node dissection alone		Positive	Positive	70-79%		2+	not amplified		Other, specify	Equivocal	Negative	Negative	Post (prior bilateral ovariectomy OR >12 mo since LMP with no prior hysterectomy)	M0	N0	T2	Stage IIA	YES
TCGA-D8-A1JU-01	Stage IA	51	Positive	Negative	M0	447	0	LumA		Positive		T1	Left Upper Outer Quadrant	Sentinel node biopsy alone		Positive	Positive			1+			Infiltrating Ductal Carcinoma	Negative		Negative	Post (prior bilateral ovariectomy OR >12 mo since LMP with no prior hysterectomy)	M0	N0	T1c	Stage IA	YES
TCGA-D8-A1X5-01	Stage IIIC	81	Positive	Positive	M0	171	0	LumB		Positive		T2	Right Upper Outer Quadrant|Right Lower Inner Quadrant|Right Lower Outer Quadrant	Axillary lymph node dissection alone		Positive	Positive			3+			Infiltrating Ductal Carcinoma	Positive		Negative	Post (prior bilateral ovariectomy OR >12 mo since LMP with no prior hysterectomy)	MX	N3a	T2	Stage IIIC	YES
TCGA-D8-A1X6-01	Stage IIIA	80	Positive	Negative	M0	236	0	LumB		Positive		T3	Left Upper Inner Quadrant|Left Upper Outer Quadrant	Axillary lymph node dissection alone		Positive	Positive			1+			Infiltrating Ductal Carcinoma	Negative		Negative	Post (prior bilateral ovariectomy OR >12 mo since LMP with no prior hysterectomy)	MX	N2a	T3	Stage IIIA	YES
TCGA-D8-A1X7-01	Stage IIA	40	Positive	Negative	M0	85	0	LumB		Positive		T2	Right Upper Outer Quadrant	Axillary lymph node dissection alone		Positive	Positive						Other, specify	Negative		Negative	Pre (<6 months since LMP AND no prior bilateral ovariectomy AND not on estrogen replacement)	MX	N0	T2	Stage IIA	YES
TCGA-D8-A1X8-01	Stage IIA	62	Positive	Negative	M0	272	0	LumA		Indeterminate		T1	Left Lower Outer Quadrant	Axillary lymph node dissection alone		Positive	Indeterminate						Infiltrating Lobular Carcinoma	Negative		Negative	Post (prior bilateral ovariectomy OR >12 mo since LMP with no prior hysterectomy)	M0	N2a	T1c	Stage IIIA	YES
TCGA-D8-A1X9-01	Stage IIA	66	Positive	Negative	M0	380	0	LumA		Positive		T2	Left Lower Outer Quadrant	Axillary lymph node dissection alone		Positive	Positive				not amplified		Infiltrating Ductal Carcinoma	Indeterminate	Negative		Post (prior bilateral ovariectomy OR >12 mo since LMP with no prior hysterectomy)	M0	N1a	T2	Stage IIB	YES
TCGA-D8-A1XA-01	Stage IA	64	Positive	Negative	M0	274	0	LumA		Positive		T1	Left Upper Outer Quadrant	Sentinel node biopsy alone		Positive	Positive			2+			Infiltrating Ductal Carcinoma	Equivocal		Negative	Post (prior bilateral ovariectomy OR >12 mo since LMP with no prior hysterectomy)	M0	N0	T1c	Stage IA	YES
TCGA-D8-A1XB-01	Stage IIB	62	Positive	Negative	M0	201	0	LumA		Positive		T2	Right Upper Outer Quadrant	Axillary lymph node dissection alone		Positive	Positive			1+			Infiltrating Ductal Carcinoma	Negative		Negative	Post (prior bilateral ovariectomy OR >12 mo since LMP with no prior hysterectomy)	M0	N1a	T2	Stage IIB	YES
TCGA-D8-A1XC-01	Stage IIIB	85	Positive	Negative	M0	81	0	LumA		Positive		T4	Right Upper Inner Quadrant	Axillary lymph node dissection alone		Positive	Positive			1+			Mucinous Carcinoma	Negative		Negative	Post (prior bilateral ovariectomy OR >12 mo since LMP with no prior hysterectomy)	M0	N1a	T4b	Stage IIIB	YES
TCGA-D8-A1XD-01	Stage IIIA	36	Positive	Negative	M0	155	0	LumA		Positive		T1	Left Upper Outer Quadrant	Axillary lymph node dissection alone		Positive	Positive			1+			Infiltrating Ductal Carcinoma	Negative		Negative	Pre (<6 months since LMP AND no prior bilateral ovariectomy AND not on estrogen replacement)	M0	N2a	T1c	Stage IIIA	YES
TCGA-D8-A1XF-01	Stage IIA	45	Positive	Negative	M0	197	0	LumB		Positive		T2	Left Upper Outer Quadrant	Axillary lymph node dissection alone		Positive	Positive			1+			Infiltrating Ductal Carcinoma	Negative			Pre (<6 months since LMP AND no prior bilateral ovariectomy AND not on estrogen replacement)	M0	N0	T2	Stage IIA	YES
TCGA-D8-A1XG-01	Stage IIIB	86	Positive	Negative	M0	196	0	LumA		Negative		T4	Right Upper Inner Quadrant	Axillary lymph node dissection alone		Positive	Negative						Infiltrating Ductal Carcinoma	Negative		Negative	Post (prior bilateral ovariectomy OR >12 mo since LMP with no prior hysterectomy)	M0	N1a	T4b	Stage IIIB	YES
TCGA-D8-A1XJ-01	Stage IIIA	76	Positive	Positive	M0	352	0	Her2		Positive		T3	Left Upper Outer Quadrant|Left Lower Outer Quadrant	Axillary lymph node dissection alone		Positive	Positive			3+			Other, specify	Positive		Negative	Post (prior bilateral ovariectomy OR >12 mo since LMP with no prior hysterectomy)	MX	N1a	T3	Stage IIIA	YES
TCGA-D8-A1XK-01	Stage IB	55	Negative	Negative	M0	326	0	Basal		Negative		T2	Left Lower Inner Quadrant	Axillary lymph node dissection alone		Negative	Negative						Infiltrating Ductal Carcinoma	Negative		Negative	Post (prior bilateral ovariectomy OR >12 mo since LMP with no prior hysterectomy)	MX	N1a	T2	Stage IIB	YES
TCGA-D8-A1XL-01	Stage IIB	34	Positive	Negative	M0	319	0	LumB		Positive		T2	Left Upper Outer Quadrant	Axillary lymph node dissection alone		Positive	Positive			2+			Infiltrating Ductal Carcinoma	Equivocal	Negative	Negative	Pre (<6 months since LMP AND no prior bilateral ovariectomy AND not on estrogen replacement)	MX	N1a	T2	Stage IIB	YES
TCGA-D8-A1XM-01	Stage IA	57	Positive	Negative	M0	218	0	LumA		Positive		T1	Right Upper Inner Quadrant	Sentinel node biopsy alone		Positive	Positive			1+			Infiltrating Ductal Carcinoma	Negative		Negative	Post (prior bilateral ovariectomy OR >12 mo since LMP with no prior hysterectomy)	M0	N0	T1c	Stage IA	YES
TCGA-D8-A1XO-01	Stage IIB	56	Positive	Negative	M0	242	0	LumA		Positive		T2	Left Lower Outer Quadrant	Axillary lymph node dissection alone		Positive	Positive			1+			Infiltrating Lobular Carcinoma	Negative		Negative	Post (prior bilateral ovariectomy OR >12 mo since LMP with no prior hysterectomy)	M0	N1a	T2	Stage IIB	YES
TCGA-D8-A1XQ-01	Stage IIA	69	Negative	Negative	M0	177	0	Basal		Negative		T2	Right Upper Outer Quadrant	Axillary lymph node dissection alone		Negative	Negative			1+			Infiltrating Ductal Carcinoma	Negative		Negative	Post (prior bilateral ovariectomy OR >12 mo since LMP with no prior hysterectomy)	M0	N0	T2	Stage IIA	YES
TCGA-D8-A1XR-01	Stage IIB	56	Positive	Negative	M0	168	0	LumB		Positive		T2	Right Upper Outer Quadrant	Axillary lymph node dissection alone		Positive	Positive			1+			Infiltrating Ductal Carcinoma	Negative		Negative	Post (prior bilateral ovariectomy OR >12 mo since LMP with no prior hysterectomy)	M0	N1a	T2	Stage IIB	YES
TCGA-D8-A1XS-01	Stage IIIC	48	Positive	Positive	M0	18	0	LumB		Positive		T2	Left Upper Outer Quadrant	Axillary lymph node dissection alone		Positive	Positive			3+			Other, specify	Positive		Negative		M0	N3a	T2	Stage IIIC	YES
TCGA-D8-A1XT-01	Stage IIA	61	Negative	Positive	M0	193	0	Her2		Negative		T1	Right Upper Outer Quadrant	Axillary lymph node dissection alone		Negative	Negative			3+			Infiltrating Ductal Carcinoma	Positive		Negative	Post (prior bilateral ovariectomy OR >12 mo since LMP with no prior hysterectomy)	M0	N1a	T1c	Stage IIA	YES
TCGA-D8-A1XU-01	Stage IA	56	Positive	Negative	M0	149	0	LumA		Positive		T1	Left Upper Outer Quadrant	Sentinel node biopsy alone		Positive	Positive			1+			Infiltrating Ductal Carcinoma	Negative		Negative	Post (prior bilateral ovariectomy OR >12 mo since LMP with no prior hysterectomy)	M0	N0	T1c	Stage IA	YES
TCGA-D8-A1XV-01	Stage IIA	84	Positive	Negative	M0	146	0	LumA		Positive		T2	Right Lower Inner Quadrant	Sentinel node biopsy alone		Positive	Positive			2+	not amplified		Mucinous Carcinoma	Equivocal	Negative	Negative	Post (prior bilateral ovariectomy OR >12 mo since LMP with no prior hysterectomy)	M0	N0	T2	Stage IIA	YES
TCGA-D8-A1XW-01	Stage IIA	53	Negative	Negative	M0	117	0	Normal		Positive		T2	Left Upper Inner Quadrant	Sentinel lymph node biopsy plus axillary dissection		Negative	Positive			1+			Infiltrating Ductal Carcinoma	Negative		Negative	Post (prior bilateral ovariectomy OR >12 mo since LMP with no prior hysterectomy)	M0	N0	T2	Stage IIA	YES
TCGA-D8-A1XY-01	Stage IIA	74	Positive	Positive	M0	81	0	LumA		Positive		T2	Left Upper Outer Quadrant	Axillary lymph node dissection alone		Positive	Positive			3+			Infiltrating Ductal Carcinoma	Positive			Post (prior bilateral ovariectomy OR >12 mo since LMP with no prior hysterectomy)	MX	N0	T2	Stage IIA	YES
TCGA-D8-A1XZ-01	Stage IIIA	81	Positive	Negative	M0	120	0	LumB		Negative		T1	Right Lower Inner Quadrant	Axillary lymph node dissection alone		Positive	Negative			1+			Infiltrating Ductal Carcinoma	Negative		Negative	Post (prior bilateral ovariectomy OR >12 mo since LMP with no prior hysterectomy)	MX	N2a	T1c	Stage IIIA	YES
TCGA-D8-A1Y0-01	Stage IIIA	65	Positive	Negative	M0	166	0	LumA		Positive		T1	Left	Axillary lymph node dissection alone		Positive	Positive			1+			Infiltrating Ductal Carcinoma	Negative			Post (prior bilateral ovariectomy OR >12 mo since LMP with no prior hysterectomy)	MX	N2a	T1c	Stage IIIA	YES
TCGA-D8-A1Y1-01	Stage IIIA	80	Positive	Negative	M0	115	0	LumB		Positive		T3	Left Upper Inner Quadrant|Left Upper Outer Quadrant	Axillary lymph node dissection alone		Positive	Positive			1+			Infiltrating Ductal Carcinoma	Negative			Post (prior bilateral ovariectomy OR >12 mo since LMP with no prior hysterectomy)	MX	N1a	T3	Stage IIIA	YES
TCGA-D8-A1Y2-01	Stage IIA	71	Positive	Negative	M0	72	0	LumB		Positive		T2	Right Lower Outer Quadrant	Axillary lymph node dissection alone		Positive	Positive			2+			Infiltrating Ductal Carcinoma	Indeterminate	Negative	Negative	Post (prior bilateral ovariectomy OR >12 mo since LMP with no prior hysterectomy)	MX	N0	T2	Stage IIA	YES
TCGA-D8-A1Y3-01	Stage IIIA	61	Positive	Negative	M0	124	0	LumB		Positive		T2	Right Upper Outer Quadrant	Axillary lymph node dissection alone		Positive	Positive			2+			Infiltrating Ductal Carcinoma	Indeterminate	Negative	Negative	Post (prior bilateral ovariectomy OR >12 mo since LMP with no prior hysterectomy)	MX	N2a	T2	Stage IIIA	YES
TCGA-D8-A27E-01	Stage IA	66	Positive	Negative	M0	182	0	LumA		Positive		T1	Left Upper Inner Quadrant	Sentinel node biopsy alone		Positive	Positive			1+			Other, specify	Negative		Negative	Post (prior bilateral ovariectomy OR >12 mo since LMP with no prior hysterectomy)	M0	N0	T1c	Stage IA	YES
TCGA-D8-A27F-01	Stage IIA	40	Negative	Negative	M0	227	0	Basal		Negative		T2	Right Upper Outer Quadrant	Axillary lymph node dissection alone		Negative	Negative			1+			Infiltrating Ductal Carcinoma	Negative		Negative	Pre (<6 months since LMP AND no prior bilateral ovariectomy AND not on estrogen replacement)	M0	N0	T2	Stage IIA	YES
TCGA-D8-A27G-01	Stage IIA	75	Positive	Negative	M0	209	0	LumA		Positive		T2	Left Lower Outer Quadrant	Axillary lymph node dissection alone		Positive	Positive			2+	not amplified		Infiltrating Lobular Carcinoma	Equivocal	Negative	Negative	Post (prior bilateral ovariectomy OR >12 mo since LMP with no prior hysterectomy)	M0	N0	T2	Stage IIA	YES
TCGA-D8-A27H-01	Stage IIA	72	Negative	Negative	M0	140	0	Basal		Negative		T2	Right Upper Outer Quadrant	No axillary staging		Negative	Negative						Infiltrating Ductal Carcinoma	Negative		Negative	Post (prior bilateral ovariectomy OR >12 mo since LMP with no prior hysterectomy)	M0	N0	T2	Stage IIA	YES
TCGA-D8-A27I-01	Stage IIIA	58	Positive	Negative	M0	185	0	LumA		Positive		T1	Right Upper Outer Quadrant	Axillary lymph node dissection alone		Positive	Positive			1+			Infiltrating Lobular Carcinoma	Negative		Negative	Post (prior bilateral ovariectomy OR >12 mo since LMP with no prior hysterectomy)	M0	N2a	T1c	Stage IIIA	YES
TCGA-D8-A27K-01	Stage IIB	47	Positive	Negative	M0	118	0	LumA		Positive		T2	Left Upper Inner Quadrant	Axillary lymph node dissection alone		Positive	Positive			1+			Infiltrating Ductal Carcinoma	Negative		Negative	Post (prior bilateral ovariectomy OR >12 mo since LMP with no prior hysterectomy)	M0	N1a	T2	Stage IIB	YES
TCGA-D8-A27L-01	Stage IIB	49	Positive	Negative	M0	125	0	LumA		Positive		T1	Right Upper Inner Quadrant	Sentinel lymph node biopsy plus axillary dissection		Positive	Positive			1+			Infiltrating Ductal Carcinoma	Negative		Negative	Post (prior bilateral ovariectomy OR >12 mo since LMP with no prior hysterectomy)	M0	N2a	T1c	Stage IIIA	YES
TCGA-D8-A27M-01	Stage IIA	59	Negative	Negative	M0	144	0	Basal		Negative		T1	Left Upper Outer Quadrant	Sentinel node biopsy alone		Negative	Negative						Infiltrating Ductal Carcinoma	Negative		Negative	Post (prior bilateral ovariectomy OR >12 mo since LMP with no prior hysterectomy)	M0	N0	T1c	Stage IA	YES
TCGA-D8-A27N-01	Stage IIIA	36	Positive	Positive	M0	145	0	LumB		Positive		T2	Right Upper Outer Quadrant	Axillary lymph node dissection alone		Positive	Positive			3+			Infiltrating Ductal Carcinoma	Positive		Negative	Pre (<6 months since LMP AND no prior bilateral ovariectomy AND not on estrogen replacement)	M0	N2a	T2	Stage IIIA	YES
TCGA-D8-A27P-01	Stage IIA	64	Positive	Negative	M0	22	0	LumA		Positive		T1	Right Upper Inner Quadrant	Sentinel node biopsy alone		Positive	Positive			1+			Infiltrating Ductal Carcinoma	Negative		Negative	Post (prior bilateral ovariectomy OR >12 mo since LMP with no prior hysterectomy)	M0	N0	T1c	Stage IA	YES
TCGA-D8-A27R-01	Stage IIIC	41	Positive	Negative	M0	90	0	LumB		Positive		T2	Right Upper Outer Quadrant	Axillary lymph node dissection alone		Positive	Positive			2+	not amplified		Infiltrating Ductal Carcinoma	Equivocal	Negative	Negative	Post (prior bilateral ovariectomy OR >12 mo since LMP with no prior hysterectomy)	M0	N3a	T2	Stage IIIC	YES
TCGA-D8-A27T-01	Stage IIIC	53	Positive	Negative	M0	135	0	LumA		Positive		T2	Right Upper Outer Quadrant|Right Lower Outer Quadrant	Sentinel lymph node biopsy plus axillary dissection		Positive	Positive			1+			Infiltrating Lobular Carcinoma	Negative		Negative	Post (prior bilateral ovariectomy OR >12 mo since LMP with no prior hysterectomy)	M0	N3a	T2	Stage IIIC	YES
TCGA-D8-A27V-01	Stage IIA	62	Positive	Negative	M0	73	0	LumA		Positive		T2	Right Upper Outer Quadrant|Right Lower Outer Quadrant	Sentinel node biopsy alone		Positive	Positive			1+			Infiltrating Lobular Carcinoma	Negative		Negative	Post (prior bilateral ovariectomy OR >12 mo since LMP with no prior hysterectomy)	M0	N0	T2	Stage IIA	YES
TCGA-D8-A27W-01	Stage IIIB	55	Positive	Positive	M0	15	0	LumB		Positive		T4	Right	Axillary lymph node dissection alone		Positive	Positive			2+			Mucinous Carcinoma	Equivocal	Positive	Negative	Post (prior bilateral ovariectomy OR >12 mo since LMP with no prior hysterectomy)	M0	N0	T4b	Stage IIIB	YES
TCGA-D8-A3Z5-01													Right	Other (specify)	mastectomy with TLND	Positive	Positive						Infiltrating Lobular Carcinoma	Negative		Negative	Post (prior bilateral ovariectomy OR >12 mo since LMP with no prior hysterectomy)	M0	N3a	T2	Stage IIIC	YES
TCGA-D8-A3Z6-01													Left	Other (specify)	mastectomy with TLND	Positive	Positive						Infiltrating Lobular Carcinoma	Negative		Negative	Post (prior bilateral ovariectomy OR >12 mo since LMP with no prior hysterectomy)	M0	N3a	T3	Stage IIIC	YES
TCGA-D8-A4Z1-01													Right|Right Upper Inner Quadrant	No axillary staging		Positive	Positive	70-79%		1+			Infiltrating Lobular Carcinoma	Negative		Negative	Post (prior bilateral ovariectomy OR >12 mo since LMP with no prior hysterectomy)	M0	N0	T1c	Stage IA	YES
TCGA-D8-A73U-01													Left Upper Outer Quadrant	Sentinel lymph node biopsy plus axillary dissection		Positive	Positive	70-79%	<10%	1+			Infiltrating Lobular Carcinoma	Negative	Negative	Negative	Post (prior bilateral ovariectomy OR >12 mo since LMP with no prior hysterectomy)	M0	N0	T2	Stage IIA	NO
TCGA-D8-A73W-01													Right Upper Outer Quadrant	Axillary lymph node dissection alone		Positive	Negative	70-79%		1+			Mucinous Carcinoma	Negative		Negative	Post (prior bilateral ovariectomy OR >12 mo since LMP with no prior hysterectomy)	MX	N1a	T3	Stage IIIA	YES
TCGA-D8-A73X-01													Left Upper Outer Quadrant	Sentinel node biopsy alone		Positive	Positive	70-79%		1+			Other, specify	Negative	Negative	Negative	Post (prior bilateral ovariectomy OR >12 mo since LMP with no prior hysterectomy)	M0	N0	T2	Stage IIA	NO
TCGA-E2-A105-01	Stage IIA	79	Positive	Equivocal	M0	1163	0	LumA	Luminal A	Positive		T2	Left Upper Inner Quadrant	Sentinel node biopsy alone		Positive	Positive		70-79%	2+			Infiltrating Ductal Carcinoma	Equivocal		Negative	Post (prior bilateral ovariectomy OR >12 mo since LMP with no prior hysterectomy)	M0	N0 (i-)	T2	Stage IIA
TCGA-E2-A106-01	Stage IB	34	Positive	Negative	M0	1807	0	LumA	Luminal A	Positive		T1	Right Upper Outer Quadrant	Sentinel lymph node biopsy plus axillary dissection		Positive	Positive	90-99%	10-19%	2+		1.05	Infiltrating Ductal Carcinoma	Equivocal	Negative	Close	Pre (<6 months since LMP AND no prior bilateral ovariectomy AND not on estrogen replacement)	M0	N1mi	T1c	Stage IB
TCGA-E2-A107-01	Stage IIIA	54	Positive	Negative	M0	1046	0		Luminal B	Negative	LumA/B	T3	Right Upper Inner Quadrant	Sentinel lymph node biopsy plus axillary dissection		Positive	Negative			2+		1.2	Infiltrating Lobular Carcinoma	Equivocal	Negative	Negative	Post (prior bilateral ovariectomy OR >12 mo since LMP with no prior hysterectomy)	M0	N2a	T3	Stage IIIA
TCGA-E2-A108-01	Stage IIIA	64	Positive	Negative	M0	837	0	Normal	Normal-like	Positive	ReacI	T2	Right Upper Outer Quadrant			Positive	Positive			1+			Infiltrating Ductal Carcinoma	Negative		Negative	Post (prior bilateral ovariectomy OR >12 mo since LMP with no prior hysterectomy)	M0	N2a	T2	Stage IIIA
TCGA-E2-A109-01	Stage IIA	64	Positive	Negative	M0	1417	0	LumB	Luminal B	Negative	LumA/B	T2	Right Upper Outer Quadrant	Sentinel node biopsy alone		Positive	Negative		50-59%	2+		1.46	Infiltrating Ductal Carcinoma	Equivocal	Negative	Negative	Post (prior bilateral ovariectomy OR >12 mo since LMP with no prior hysterectomy)	M0	N0 (i-)	T2	Stage IIA
TCGA-E2-A10A-01	Stage IIB	41	Positive	Negative	M0	1229	0	LumA	Luminal B	Positive	LumA/B	T3	Left Upper Outer Quadrant	Sentinel node biopsy alone		Positive	Positive		40-49%	2+		1.21	Infiltrating Ductal Carcinoma	Positive	Negative	Negative	Pre (<6 months since LMP AND no prior bilateral ovariectomy AND not on estrogen replacement)	M0	N0 (i-)	T3	Stage IIB
TCGA-E2-A10B-01	Stage IIB	67	Positive	Negative	M0	1141	0	LumA	Luminal A	Positive	LumA	T2	Left Lower Outer Quadrant	Sentinel lymph node biopsy plus axillary dissection		Positive	Positive		10-19%	2+		1.11	Infiltrating Ductal Carcinoma	Equivocal	Negative	Close	Post (prior bilateral ovariectomy OR >12 mo since LMP with no prior hysterectomy)	M0	N1a	T2	Stage IIB
TCGA-E2-A10C-01	Stage IIB	54	Positive	Negative	M0	1219	0	LumB	Luminal B	Positive	ReacI	T2	Left Upper Outer Quadrant	Sentinel lymph node biopsy plus axillary dissection		Positive	Positive		<10%	1+			Infiltrating Ductal Carcinoma	Negative		Negative	Post (prior bilateral ovariectomy OR >12 mo since LMP with no prior hysterectomy)	M0	N1a	T2	Stage IIB
TCGA-E2-A10E-01	Stage IIA	64	Positive	Negative	M0	865	0	LumA	Luminal A	Positive	LumA/B	T1	Left	Sentinel lymph node biopsy plus axillary dissection		Positive	Positive		40-49%	2+		1.07	Infiltrating Ductal Carcinoma	Equivocal	Negative	Negative	Post (prior bilateral ovariectomy OR >12 mo since LMP with no prior hysterectomy)	M0	N1a	T1c	Stage IIA
TCGA-E2-A10F-01	Stage IIA	47	Positive	Negative	M0	878	0	LumA	Luminal A	Positive		T2	Left Upper Outer Quadrant	Sentinel node biopsy alone		Positive	Positive		20-29%	2+		1.05	Infiltrating Lobular Carcinoma	Equivocal	Negative	Negative	Pre (<6 months since LMP AND no prior bilateral ovariectomy AND not on estrogen replacement)	M0	N0 (i-)	T2	Stage IIA
TCGA-E2-A14N-01	Stage IIB	37	Negative	Negative	M0	1350	0	Basal	Basal-like	Negative		T2	Right Upper Inner Quadrant	Sentinel lymph node biopsy plus axillary dissection		Negative	Negative		<10%				Infiltrating Ductal Carcinoma	Negative		Negative	Pre (<6 months since LMP AND no prior bilateral ovariectomy AND not on estrogen replacement)	M0	N1	T2	Stage IIB	YES
TCGA-E2-A14O-01	Stage IIIA	76	Positive	Negative	M0	1172	0	LumB	Luminal B	Positive	LumA/B	T3	Left Upper Outer Quadrant	Sentinel lymph node biopsy plus axillary dissection		Positive	Positive		50-59%	2+		1.65	Infiltrating Ductal Carcinoma	Equivocal	Negative	Negative	Post (prior bilateral ovariectomy OR >12 mo since LMP with no prior hysterectomy)	M0	N1a	T3	Stage IIIA	YES
TCGA-E2-A14P-01	Stage IIIC	79	Negative	Positive	M0	487	0	Her2	HER2-enriched	Negative	Her2	T2	Right Upper Outer Quadrant	Axillary lymph node dissection alone		Negative	Negative		90-99%	3+			Infiltrating Ductal Carcinoma	Positive		Negative	Post (prior bilateral ovariectomy OR >12 mo since LMP with no prior hysterectomy)	M0	N3	T2	Stage IIIC	YES
TCGA-E2-A14Q-01	Stage IIA	50	Positive	Negative	M0	974	0	LumA	Luminal A	Positive	LumA	T2	Left Upper Outer Quadrant	Sentinel lymph node biopsy plus axillary dissection		Positive	Positive		<10%	1+			Infiltrating Ductal Carcinoma	Negative		Negative	Pre (<6 months since LMP AND no prior bilateral ovariectomy AND not on estrogen replacement)	M0	N1mi	T2	Stage IIB	YES
TCGA-E2-A14R-01	Stage IIA	62	Negative	Negative	M0	845	0	Basal	Basal-like	Negative		T2	Left	Sentinel lymph node biopsy plus axillary dissection		Negative	Negative		<10%	1+			Infiltrating Ductal Carcinoma	Negative		Negative	Post (prior bilateral ovariectomy OR >12 mo since LMP with no prior hysterectomy)	M0	N0	T2	Stage IIA	YES
TCGA-E2-A14S-01	Stage I	65	Positive	Negative	M0	834	0	LumB	Luminal B	Positive	LumA/B	T1	Left Lower Outer Quadrant	Sentinel node biopsy alone		Positive	Positive			2+		1.04	Infiltrating Ductal Carcinoma	Equivocal	Negative	Negative	Post (prior bilateral ovariectomy OR >12 mo since LMP with no prior hysterectomy)	M0	N0	T1c	Stage I	YES
TCGA-E2-A14T-01	Stage IIA	52	Positive	Negative	M0	890	0	LumA	Luminal A	Positive	LumA/B	T2	Left Upper Inner Quadrant	Sentinel node biopsy alone		Positive	Positive			1+		1.29	Infiltrating Ductal Carcinoma	Negative	Negative	Negative	Post (prior bilateral ovariectomy OR >12 mo since LMP with no prior hysterectomy)	M0	N0	T2	Stage IIA	YES
TCGA-E2-A14U-01													Right Upper Outer Quadrant	Other (specify)	Sentinel lymph node dissection	Positive	Positive		40-49%	2+		1.04	Infiltrating Lobular Carcinoma	Equivocal	Negative	Negative	Post (prior bilateral ovariectomy OR >12 mo since LMP with no prior hysterectomy)	M0	N0	T1c	Stage I	YES
TCGA-E2-A14V-01	Stage IIB	53	Positive	Positive	M0	748	0	Her2	HER2-enriched	Positive	Her2	T2	Left Lower Inner Quadrant	Sentinel lymph node biopsy plus axillary dissection		Positive	Positive		90-99%	3+			Infiltrating Ductal Carcinoma	Positive		Negative	Post (prior bilateral ovariectomy OR >12 mo since LMP with no prior hysterectomy)	M0	N1	T2	Stage IIB	YES
TCGA-E2-A14W-01	Stage IIA	78	Positive	Positive	M0	833	0	LumB	Luminal B	Positive	Her2	T2	Left Upper Outer Quadrant	Sentinel node biopsy alone		Positive	Positive						Infiltrating Ductal Carcinoma		Positive	Negative		M0	N0	T2	Stage IIA	YES
TCGA-E2-A14X-01	Stage IIIA	55	Negative	Negative	M0	692	0	Basal	Basal-like	Negative	ReacII	T2	Right Upper Outer Quadrant	Sentinel lymph node biopsy plus axillary dissection		Negative	Negative		<10%	1+			Infiltrating Ductal Carcinoma	Negative		Negative	Post (prior bilateral ovariectomy OR >12 mo since LMP with no prior hysterectomy)	M0	N2	T2	Stage IIIA	YES
TCGA-E2-A14Y-01	Stage IIA	35	Positive	Positive	M0	688	0	Basal	Basal-like	Positive	ReacII	T2	Right	Sentinel node biopsy alone		Positive	Positive			2+			Infiltrating Ductal Carcinoma	Equivocal	Positive	Negative	Pre (<6 months since LMP AND no prior bilateral ovariectomy AND not on estrogen replacement)	M0	N0	T2	Stage IIA	YES
TCGA-E2-A14Y-11		35				688	0						Right	Sentinel node biopsy alone		Positive	Positive			2+			Infiltrating Ductal Carcinoma	Equivocal	Positive	Negative	Pre (<6 months since LMP AND no prior bilateral ovariectomy AND not on estrogen replacement)	M0	N0	T2	Stage IIA	YES
TCGA-E2-A14Z-01	Stage I	64	Positive	Negative	M0	518	0	LumA	Luminal A	Positive	LumA	T1	Left Upper Outer Quadrant	Sentinel node biopsy alone		Positive	Positive		<10%	1+			Infiltrating Ductal Carcinoma	Negative		Negative	Post (prior bilateral ovariectomy OR >12 mo since LMP with no prior hysterectomy)	M0	N0	T1c	Stage I	YES
TCGA-E2-A150-01	Stage IIA	48	Negative	Negative	M0	591	0	Basal	Basal-like	Negative	X	T2	Left Upper Outer Quadrant	Sentinel node biopsy alone		Negative	Negative						Infiltrating Ductal Carcinoma	Negative		Negative	Post (prior bilateral ovariectomy OR >12 mo since LMP with no prior hysterectomy)	M0	N0	T2	Stage IIA	YES
TCGA-E2-A152-01	Stage I	56	Positive	Positive	M0	588	0	Her2	HER2-enriched	Negative	Her2	T1	Right Upper Inner Quadrant	Sentinel node biopsy alone		Positive	Negative			3+			Infiltrating Ductal Carcinoma	Positive		Negative	Post (prior bilateral ovariectomy OR >12 mo since LMP with no prior hysterectomy)	M0	N0	T1c	Stage I	YES
TCGA-E2-A153-01	Stage IIB	51	Positive	Negative	M0	586	0	LumA	Luminal A	Positive	LumA	T1	Left	Sentinel lymph node biopsy plus axillary dissection		Positive	Positive			1+			Infiltrating Ductal Carcinoma	Negative		Negative	Pre (<6 months since LMP AND no prior bilateral ovariectomy AND not on estrogen replacement)	M0	N1a	T2	Stage IIB	YES
TCGA-E2-A153-11		51				586	0	Normal					Left	Sentinel lymph node biopsy plus axillary dissection		Positive	Positive			1+			Infiltrating Ductal Carcinoma	Negative		Negative	Pre (<6 months since LMP AND no prior bilateral ovariectomy AND not on estrogen replacement)	M0	N1a	T2	Stage IIB	YES
TCGA-E2-A154-01	Stage I	68	Positive	Negative	M0	325	0	LumA	Luminal A	Positive	LumA	T1	Left Upper Outer Quadrant	Sentinel node biopsy alone		Positive	Positive	90-99%		1+			Infiltrating Ductal Carcinoma	Negative		Negative	Post (prior bilateral ovariectomy OR >12 mo since LMP with no prior hysterectomy)	M0	N0	T1c	Stage I	YES
TCGA-E2-A155-01	Stage IIB	58	Positive	Negative	M0	553	0	LumB	Luminal B	Negative	LumA/B	T2	Left Upper Inner Quadrant|Left Lower Inner Quadrant	Axillary lymph node dissection alone		Positive	Negative						Infiltrating Ductal Carcinoma	Negative		Negative	Post (prior bilateral ovariectomy OR >12 mo since LMP with no prior hysterectomy)	M0	N1a	T2	Stage IIB	YES
TCGA-E2-A156-01	Stage I	61	Positive	Negative	M0	481	0	LumA	Luminal A	Positive	LumA	T1	Left	Sentinel node biopsy alone		Positive	Positive						Infiltrating Ductal Carcinoma	Negative		Negative	Post (prior bilateral ovariectomy OR >12 mo since LMP with no prior hysterectomy)	M0	N0	T1c	Stage I	YES
TCGA-E2-A158-01	Stage IIA	43	Negative	Negative	M0	450	0	Basal	Basal-like	Negative	Basal	T1	Left Upper Inner Quadrant|Left Upper Outer Quadrant	Sentinel node biopsy alone		Negative	Negative		<10%	1+			Infiltrating Ductal Carcinoma	Negative		Negative	Pre (<6 months since LMP AND no prior bilateral ovariectomy AND not on estrogen replacement)	M0	N1mi	T1c	Stage IIA	YES
TCGA-E2-A158-11		43				450	0	Normal					Left Upper Inner Quadrant|Left Upper Outer Quadrant	Sentinel node biopsy alone		Negative	Negative		<10%	1+			Infiltrating Ductal Carcinoma	Negative		Negative	Pre (<6 months since LMP AND no prior bilateral ovariectomy AND not on estrogen replacement)	M0	N1mi	T1c	Stage IIA	YES
TCGA-E2-A159-01	Stage IIA	50	Negative	Negative	M0	515	0	Basal	Basal-like	Negative	Basal	T2	Left Lower Outer Quadrant	Sentinel node biopsy alone		Negative	Negative						Infiltrating Ductal Carcinoma		Negative	Negative	Pre (<6 months since LMP AND no prior bilateral ovariectomy AND not on estrogen replacement)	M0	N0	T2	Stage IIA	YES
TCGA-E2-A15A-01	Stage IIIC	45	Positive	Negative	M0	502	0	LumB	Luminal B	Positive	Her2	T2	Left	Sentinel lymph node biopsy plus axillary dissection		Positive	Positive			1+			Infiltrating Ductal Carcinoma	Negative		Negative	Pre (<6 months since LMP AND no prior bilateral ovariectomy AND not on estrogen replacement)	M0	N3a	T2	Stage IIIC	YES
TCGA-E2-A15A-06		45				502	0	LumB					Left	Sentinel lymph node biopsy plus axillary dissection		Positive	Positive			1+			Infiltrating Ductal Carcinoma	Negative		Negative	Pre (<6 months since LMP AND no prior bilateral ovariectomy AND not on estrogen replacement)	M0	N3a	T2	Stage IIIC	YES
TCGA-E2-A15C-01	Stage I	61	Positive	Negative	M0	496	0	LumA	Luminal A	Positive	ReacI	T1	Right Lower Outer Quadrant	Sentinel node biopsy alone		Positive	Positive		20-29%	2+		1.02	Infiltrating Ductal Carcinoma	Equivocal	Negative	Negative	Post (prior bilateral ovariectomy OR >12 mo since LMP with no prior hysterectomy)	M0	N0	T1c	Stage I	YES
TCGA-E2-A15D-01	Stage IIA	47	Positive	Negative	M0	315	0	LumA	Luminal A	Positive	LumA	T2	Right	Sentinel node biopsy alone		Positive	Positive			2+		1.1	Infiltrating Ductal Carcinoma	Equivocal	Negative	Negative	Pre (<6 months since LMP AND no prior bilateral ovariectomy AND not on estrogen replacement)	M0	N0	T2	Stage IIA	YES
TCGA-E2-A15E-01	Stage IIA	40	Positive	Positive	M0	517	0	LumA	Luminal A	Positive	Her2	T1	Left	Sentinel lymph node biopsy plus axillary dissection		Positive	Positive						Infiltrating Ductal Carcinoma		Positive	Negative	Pre (<6 months since LMP AND no prior bilateral ovariectomy AND not on estrogen replacement)	M0	N1a	T1c	Stage IIA	YES
TCGA-E2-A15E-06		40				517	0	LumA					Left	Sentinel lymph node biopsy plus axillary dissection		Positive	Positive						Infiltrating Ductal Carcinoma		Positive	Negative	Pre (<6 months since LMP AND no prior bilateral ovariectomy AND not on estrogen replacement)	M0	N1a	T1c	Stage IIA	YES
TCGA-E2-A15F-01	Stage I	64	Positive	Negative	M0	468	0		Luminal A	Positive	ReacI	T2	Left Upper Outer Quadrant	Sentinel node biopsy alone		Positive	Positive	90-99%		1+			Infiltrating Ductal Carcinoma	Negative		Negative	Post (prior bilateral ovariectomy OR >12 mo since LMP with no prior hysterectomy)	M0	N0	T1c	Stage I	YES
TCGA-E2-A15G-01	Stage IIA	76	Positive	Negative	M0	315	0	LumA	Luminal A	Positive	LumA	T2	Left Upper Outer Quadrant	Sentinel node biopsy alone		Positive	Positive			1+			Mixed Histology (please specify)	Negative		Negative	Post (prior bilateral ovariectomy OR >12 mo since LMP with no prior hysterectomy)	M0	N0	T2	Stage IIA	YES
TCGA-E2-A15H-01	Stage IIA	38	Positive	Positive	M0	42	0	LumA	Luminal A	Positive	Her2	T1	Right Upper Outer Quadrant	Sentinel node biopsy alone		Positive	Positive			2+			Infiltrating Ductal Carcinoma	Equivocal	Positive	Negative	Pre (<6 months since LMP AND no prior bilateral ovariectomy AND not on estrogen replacement)	M0	N1mi	T1c	Stage IIA	YES
TCGA-E2-A15I-01	Stage IIA	44	Positive	Negative	M0	411	0	LumA	Luminal A	Positive		T2	Left Upper Outer Quadrant|Left Lower Outer Quadrant	Sentinel node biopsy alone		Positive	Positive	90-99%		2+		1.04	Infiltrating Ductal Carcinoma	Equivocal	Negative	Negative	Pre (<6 months since LMP AND no prior bilateral ovariectomy AND not on estrogen replacement)	M0	N0	T2	Stage IIA	YES
TCGA-E2-A15I-11		44				411	0	Normal					Left Upper Outer Quadrant|Left Lower Outer Quadrant	Sentinel node biopsy alone		Positive	Positive	90-99%		2+		1.04	Infiltrating Ductal Carcinoma	Equivocal	Negative	Negative	Pre (<6 months since LMP AND no prior bilateral ovariectomy AND not on estrogen replacement)	M0	N0	T2	Stage IIA	YES
TCGA-E2-A15J-01	Stage I	51	Positive	Negative	M0	463	0	LumA	Luminal A	Positive	LumA/B	T1	Left Upper Outer Quadrant	Sentinel node biopsy alone		Positive	Positive			2+			Infiltrating Ductal Carcinoma	Equivocal	Negative	Negative	Pre (<6 months since LMP AND no prior bilateral ovariectomy AND not on estrogen replacement)	M0	N0	T1c	Stage I	YES
TCGA-E2-A15K-01	Stage IIA	58	Positive	Negative	M0	34	0	LumB	Luminal B	Positive	LumA	T2	Right Upper Outer Quadrant	Axillary lymph node dissection alone		Positive	Positive		10-19%	2+		0.9	Infiltrating Ductal Carcinoma	Equivocal	Negative	Negative	Post (prior bilateral ovariectomy OR >12 mo since LMP with no prior hysterectomy)	M0	N1a	T2	Stage IIB	YES
TCGA-E2-A15K-06		58				34	0	LumB					Right Upper Outer Quadrant	Axillary lymph node dissection alone		Positive	Positive		10-19%	2+		0.9	Infiltrating Ductal Carcinoma	Equivocal	Negative	Negative	Post (prior bilateral ovariectomy OR >12 mo since LMP with no prior hysterectomy)	M0	N1a	T2	Stage IIB	YES
TCGA-E2-A15K-11		58				34	0						Right Upper Outer Quadrant	Axillary lymph node dissection alone		Positive	Positive		10-19%	2+		0.9	Infiltrating Ductal Carcinoma	Equivocal	Negative	Negative	Post (prior bilateral ovariectomy OR >12 mo since LMP with no prior hysterectomy)	M0	N1a	T2	Stage IIB	YES
TCGA-E2-A15L-01	Stage IIA	65	Positive	Negative	M0	331	0	LumA	Luminal B	Positive	ReacI	T2	Right	Sentinel node biopsy alone		Positive	Positive		30-39%	2+		0.9	Infiltrating Lobular Carcinoma	Equivocal	Negative	Negative	Post (prior bilateral ovariectomy OR >12 mo since LMP with no prior hysterectomy)	M0	N0	T2	Stage IIA	YES
TCGA-E2-A15L-11		65				331	0						Right	Sentinel node biopsy alone		Positive	Positive		30-39%	2+		0.9	Infiltrating Lobular Carcinoma	Equivocal	Negative	Negative	Post (prior bilateral ovariectomy OR >12 mo since LMP with no prior hysterectomy)	M0	N0	T2	Stage IIA	YES
TCGA-E2-A15M-01	Stage IIA	66	Positive	Negative	M0	234	0	LumA	Luminal B	Positive	ReacI	T2	Right Lower Outer Quadrant	Sentinel node biopsy alone		Positive	Positive						Infiltrating Lobular Carcinoma	Negative		Negative	Post (prior bilateral ovariectomy OR >12 mo since LMP with no prior hysterectomy)	M0	N0	T2	Stage IIA	YES
TCGA-E2-A15M-11		66				234	0	Normal					Right Lower Outer Quadrant	Sentinel node biopsy alone		Positive	Positive						Infiltrating Lobular Carcinoma	Negative		Negative	Post (prior bilateral ovariectomy OR >12 mo since LMP with no prior hysterectomy)	M0	N0	T2	Stage IIA	YES
TCGA-E2-A15O-01	Stage I	89	Positive	Negative	M0	395	0	LumA	Luminal A	Positive	LumA	T2	Left Upper Inner Quadrant	No axillary staging		Positive	Positive		10-19%	2+		0.9	Infiltrating Ductal Carcinoma	Equivocal	Negative	Negative	Post (prior bilateral ovariectomy OR >12 mo since LMP with no prior hysterectomy)	M0	NX	T1c	Stage I	NO
TCGA-E2-A15P-01	Stage IA	61	Positive	Negative	M0	315	0	LumA	Luminal A	Positive	ReacI	T1	Right Upper Outer Quadrant	Sentinel node biopsy alone		Positive	Positive			1+			Infiltrating Ductal Carcinoma	Negative		Negative	Post (prior bilateral ovariectomy OR >12 mo since LMP with no prior hysterectomy)	M0	N0	T1c	Stage IA	YES
TCGA-E2-A15R-01	Stage IIIA	64	Positive	Negative	M0	330	0	LumA	Luminal A	Positive	LumA/B	T1	Right Upper Outer Quadrant	Sentinel node biopsy alone		Positive	Positive			2+	2.4	1.3	Infiltrating Ductal Carcinoma	Equivocal	Negative	Negative	Post (prior bilateral ovariectomy OR >12 mo since LMP with no prior hysterectomy)	M0	N1a	T1c	Stage IIA	YES
TCGA-E2-A15S-01	Stage IIB	34	Positive	Negative	M0	274	0	LumB	Luminal B	Negative	LumA/B	T2	Left Upper Inner Quadrant|Left Upper Outer Quadrant	Sentinel lymph node biopsy plus axillary dissection		Positive	Negative			2+			Infiltrating Ductal Carcinoma	Equivocal	Negative	Negative	Post (prior bilateral ovariectomy OR >12 mo since LMP with no prior hysterectomy)	M0	N1	T2	Stage IIB	YES
TCGA-E2-A15T-01	Stage IIA	65	Positive	Negative	M0	267	0		Luminal B	Positive	LumA/B	T2	Left Upper Outer Quadrant	Sentinel node biopsy alone		Positive	Positive			2+		1.3	Infiltrating Ductal Carcinoma	Equivocal	Negative	Negative	Post (prior bilateral ovariectomy OR >12 mo since LMP with no prior hysterectomy)	M0	N0	T2	Stage IIA	YES
TCGA-E2-A1AZ-01	Stage IIB	63	Negative	Negative	M0	1964	0	Basal	Basal-like	Negative	Basal	T2	Left Upper Inner Quadrant	Sentinel node biopsy alone		Negative	Negative					0.42	Infiltrating Ductal Carcinoma	Indeterminate	Negative	Negative	Post (prior bilateral ovariectomy OR >12 mo since LMP with no prior hysterectomy)	M0	N1a	T2	Stage IIB	YES
TCGA-E2-A1B0-01	Stage IIIA	50	Negative	Positive	M0	1271	0	Her2	HER2-enriched	Negative	ReacI	T2	Left Upper Outer Quadrant	Sentinel lymph node biopsy plus axillary dissection		Negative	Negative		90-99%	3+			Infiltrating Ductal Carcinoma	Positive		Negative	Post (prior bilateral ovariectomy OR >12 mo since LMP with no prior hysterectomy)	M0	N2	T2	Stage IIIA	YES
TCGA-E2-A1B1-01	Stage IIB	45	Positive	Positive	M0	1361	0	LumA	Luminal A	Positive	ReacI	T2	Left Upper Outer Quadrant	Sentinel node biopsy alone		Positive	Positive		70-79%	2+		15.12	Infiltrating Ductal Carcinoma	Equivocal	Positive	Negative	Post (prior bilateral ovariectomy OR >12 mo since LMP with no prior hysterectomy)	M0	N1	T2	Stage IIB	YES
TCGA-E2-A1B4-01	Stage IIIA	74	Positive	Negative	M0	911	0	LumA	Luminal A	Positive	LumA/B	T1	Left Upper Inner Quadrant	Sentinel node biopsy alone		Positive	Positive		10-19%	1+			Infiltrating Ductal Carcinoma	Negative		Negative	Post (prior bilateral ovariectomy OR >12 mo since LMP with no prior hysterectomy)	M0	N2a	T1c	Stage IIIA	YES
TCGA-E2-A1B5-01	Stage IIA	46	Positive	Negative	M0	774	0	LumA	Basal-like	Positive	ReacI	T2	Left	Sentinel node biopsy alone		Positive	Positive		<10%				Infiltrating Lobular Carcinoma	Negative		Negative	Pre (<6 months since LMP AND no prior bilateral ovariectomy AND not on estrogen replacement)	M0	N0	T2	Stage IIA	YES
TCGA-E2-A1B5-11		46				774	0						Left	Sentinel node biopsy alone		Positive	Positive		<10%				Infiltrating Lobular Carcinoma	Negative		Negative	Pre (<6 months since LMP AND no prior bilateral ovariectomy AND not on estrogen replacement)	M0	N0	T2	Stage IIA	YES
TCGA-E2-A1B6-01	Stage IIA	44	Negative	Negative	M0	338	0		Luminal A	Negative	Basal	T2	Left	Sentinel node biopsy alone		Negative	Negative		10-19%	2+		1.03	Infiltrating Ductal Carcinoma	Equivocal	Negative	Negative	Pre (<6 months since LMP AND no prior bilateral ovariectomy AND not on estrogen replacement)	M0	N0	T2	Stage IIA	YES
TCGA-E2-A1BC-01	Stage IA	63	Positive	Negative	M0	297	0	LumA	Luminal A	Positive	ReacI	T1	Right	Sentinel node biopsy alone		Positive	Positive						Infiltrating Ductal Carcinoma	Negative		Positive	Post (prior bilateral ovariectomy OR >12 mo since LMP with no prior hysterectomy)	M0	N0	T1c	Stage IA	YES
TCGA-E2-A1BC-11		63				297	0						Right	Sentinel node biopsy alone		Positive	Positive						Infiltrating Ductal Carcinoma	Negative		Positive	Post (prior bilateral ovariectomy OR >12 mo since LMP with no prior hysterectomy)	M0	N0	T1c	Stage IA	YES
TCGA-E2-A1BD-01	Stage IIA	53	Positive	Negative	M0	317	0	LumA	Luminal A	Positive	LumA	T2	Right Upper Outer Quadrant	Sentinel node biopsy alone		Positive	Positive		10-19%	2+		1	Infiltrating Ductal Carcinoma	Equivocal	Negative	Negative	Post (prior bilateral ovariectomy OR >12 mo since LMP with no prior hysterectomy)	M0	N0	T2	Stage IIA	YES
TCGA-E2-A1IE-01	Stage IIB	61	Positive	Negative	M0	983	0	LumA		Positive		T2	Right	Sentinel node biopsy alone		Positive	Positive		20-29%	2+		1.05	Infiltrating Ductal Carcinoma	Equivocal	Negative	Negative	Post (prior bilateral ovariectomy OR >12 mo since LMP with no prior hysterectomy)	M0	N1	T2	Stage IIB	YES
TCGA-E2-A1IF-01	Stage I	74	Positive	Negative	M0	956	0	LumA		Positive		T1	Left Upper Outer Quadrant	Sentinel node biopsy alone		Positive	Positive		<10%	1+			Infiltrating Ductal Carcinoma	Negative		Negative	Post (prior bilateral ovariectomy OR >12 mo since LMP with no prior hysterectomy)	M0	N0	T1c	Stage I	YES
TCGA-E2-A1IF-11		74				956	0						Left Upper Outer Quadrant	Sentinel node biopsy alone		Positive	Positive		<10%	1+			Infiltrating Ductal Carcinoma	Negative		Negative	Post (prior bilateral ovariectomy OR >12 mo since LMP with no prior hysterectomy)	M0	N0	T1c	Stage I	YES
TCGA-E2-A1IG-01	Stage IIB	45	Positive		M0	755	0	LumA		Positive		T2	Right Upper Inner Quadrant	Sentinel node biopsy alone		Positive	Positive						Infiltrating Ductal Carcinoma	Negative		Negative	Pre (<6 months since LMP AND no prior bilateral ovariectomy AND not on estrogen replacement)	M0	N1mi	T2	Stage IIB	YES
TCGA-E2-A1IG-11		45				755	0	Normal					Right Upper Inner Quadrant	Sentinel node biopsy alone		Positive	Positive						Infiltrating Ductal Carcinoma	Negative		Negative	Pre (<6 months since LMP AND no prior bilateral ovariectomy AND not on estrogen replacement)	M0	N1mi	T2	Stage IIB	YES
TCGA-E2-A1IH-01	Stage I	80	Positive	Negative	M0	658	0	LumA		Positive		T1	Right Upper Inner Quadrant	Sentinel node biopsy alone		Positive	Positive		20-29%	2+			Infiltrating Lobular Carcinoma	Equivocal		Negative	Post (prior bilateral ovariectomy OR >12 mo since LMP with no prior hysterectomy)	M0	N0	T1c	Stage I	YES
TCGA-E2-A1II-01	Stage I	51	Negative	Negative	M0	850	0	Basal		Positive		T1	Left	Sentinel node biopsy alone		Negative	Positive		<10%	1+			Infiltrating Ductal Carcinoma	Negative		Negative	Post (prior bilateral ovariectomy OR >12 mo since LMP with no prior hysterectomy)	M0	N0	T1c	Stage I	YES
TCGA-E2-A1II-11		51				850	0						Left	Sentinel node biopsy alone		Negative	Positive		<10%	1+			Infiltrating Ductal Carcinoma	Negative		Negative	Post (prior bilateral ovariectomy OR >12 mo since LMP with no prior hysterectomy)	M0	N0	T1c	Stage I	YES
TCGA-E2-A1IJ-01	Stage I	57	Positive	Negative	M0	725	0	LumA		Positive		T1	Right Upper Outer Quadrant	Sentinel node biopsy alone		Positive	Positive	90-99%		2+		1.2	Infiltrating Lobular Carcinoma	Equivocal	Negative	Negative	Post (prior bilateral ovariectomy OR >12 mo since LMP with no prior hysterectomy)	M0	N0	T1c	Stage I	YES
TCGA-E2-A1IK-01	Stage IIA	71	Positive	Negative	M0	518	0	LumA		Positive		T1	Left	Sentinel node biopsy alone		Positive	Positive						Infiltrating Ductal Carcinoma	Negative		Negative	Post (prior bilateral ovariectomy OR >12 mo since LMP with no prior hysterectomy)	M0	N1mi	T1c	Stage IIA	YES
TCGA-E2-A1IL-01	Stage IIA	78	Positive	Negative	M0	14	0	LumA		Positive		T1	Left Upper Outer Quadrant	Sentinel node biopsy alone		Positive	Positive						Infiltrating Lobular Carcinoma	Negative		Negative	Post (prior bilateral ovariectomy OR >12 mo since LMP with no prior hysterectomy)	M0	N1a	T1c	Stage IIA	YES
TCGA-E2-A1IN-01	Stage I	60	Positive	Negative	M0	392	0	LumA		Positive		T1	Right	Sentinel node biopsy alone		Positive	Positive			1+			Infiltrating Ductal Carcinoma	Negative		Negative	Post (prior bilateral ovariectomy OR >12 mo since LMP with no prior hysterectomy)	M0	N0	T1c	Stage I	YES
TCGA-E2-A1IO-01	Stage I	37	Positive	Negative	M0	448	0	LumA		Positive		T1	Right	Sentinel node biopsy alone		Positive	Positive		30-39%	2+		1.1	Infiltrating Ductal Carcinoma	Equivocal	Negative	Negative	Pre (<6 months since LMP AND no prior bilateral ovariectomy AND not on estrogen replacement)	M0	N0	T1c	Stage I	YES
TCGA-E2-A1IO-11		37				448	0						Right	Sentinel node biopsy alone		Positive	Positive		30-39%	2+		1.1	Infiltrating Ductal Carcinoma	Equivocal	Negative	Negative	Pre (<6 months since LMP AND no prior bilateral ovariectomy AND not on estrogen replacement)	M0	N0	T1c	Stage I	YES
TCGA-E2-A1IP-01	Stage IIB	42	Positive	Negative	M0	427	0	Basal		Negative		T2
TCGA-E2-A1IU-01	Stage IA	60	Positive	Negative	M0	127	0	LumA		Positive		T1	Right Upper Outer Quadrant	Sentinel node biopsy alone		Positive	Positive						Infiltrating Ductal Carcinoma	Negative		Negative	Post (prior bilateral ovariectomy OR >12 mo since LMP with no prior hysterectomy)	M0	N0 (mol+)	T1c	Stage IA	YES
TCGA-E2-A1L6-01	Stage IIA	44	Positive	Negative	M0	1312	0	LumA		Positive		T1	Left Upper Outer Quadrant	Sentinel lymph node biopsy plus axillary dissection		Positive	Positive		40-49%	1+			Infiltrating Ductal Carcinoma	Negative		Negative	Pre (<6 months since LMP AND no prior bilateral ovariectomy AND not on estrogen replacement)	M0	N1mi	T1c	Stage IIA	YES
TCGA-E2-A1L7-01	Stage IIIA	40	Negative	Negative	M0	633	0	LumB		Negative		T2	Right Upper Outer Quadrant	Axillary lymph node dissection alone		Negative	Negative						Infiltrating Ductal Carcinoma	Negative		Negative	Pre (<6 months since LMP AND no prior bilateral ovariectomy AND not on estrogen replacement)	M0	N2	T2	Stage IIIA	YES
TCGA-E2-A1L7-11		40				633	0	Normal					Right Upper Outer Quadrant	Axillary lymph node dissection alone		Negative	Negative						Infiltrating Ductal Carcinoma	Negative		Negative	Pre (<6 months since LMP AND no prior bilateral ovariectomy AND not on estrogen replacement)	M0	N2	T2	Stage IIIA	YES
TCGA-E2-A1L8-01	Stage IIA	52	Positive	Negative	M0	1015	0	LumA		Positive		T2	Left Upper Outer Quadrant	Sentinel lymph node biopsy plus axillary dissection		Positive	Positive		40-49%	2+		1.1	Infiltrating Lobular Carcinoma	Equivocal	Negative	Negative	Post (prior bilateral ovariectomy OR >12 mo since LMP with no prior hysterectomy)	M0	N1a	T2	Stage IIB	YES
TCGA-E2-A1L9-01	Stage IIB	40	Positive	Negative	M0	388	0	LumA		Positive		T1	Right	Sentinel node biopsy alone		Positive	Positive	80-89%					Infiltrating Ductal Carcinoma	Negative		Negative	Pre (<6 months since LMP AND no prior bilateral ovariectomy AND not on estrogen replacement)	M0	N1mi	T1c	Stage IIA	YES
TCGA-E2-A1LA-01	Stage IIA	59	Positive	Negative	M0	463	0	LumA		Positive		T1	Right Upper Inner Quadrant	Sentinel lymph node biopsy plus axillary dissection		Positive	Positive			2+		1.15	Infiltrating Ductal Carcinoma	Equivocal	Negative	Negative	Post (prior bilateral ovariectomy OR >12 mo since LMP with no prior hysterectomy)	M0	N1a	T1c	Stage IIA	YES
TCGA-E2-A1LB-01	Stage IIB	41	Negative	Positive	M0	972	0	Her2		Negative		T2	Right Upper Outer Quadrant	Axillary lymph node dissection alone		Negative	Negative		90-99%	3+			Infiltrating Ductal Carcinoma	Positive		Negative	Pre (<6 months since LMP AND no prior bilateral ovariectomy AND not on estrogen replacement)	M0	N1	T2	Stage IIB	YES
TCGA-E2-A1LB-11		41				972	0	Normal					Right Upper Outer Quadrant	Axillary lymph node dissection alone		Negative	Negative		90-99%	3+			Infiltrating Ductal Carcinoma	Positive		Negative	Pre (<6 months since LMP AND no prior bilateral ovariectomy AND not on estrogen replacement)	M0	N1	T2	Stage IIB	YES
TCGA-E2-A1LE-01													Right Upper Inner Quadrant|Right Lower Inner Quadrant	Sentinel lymph node biopsy plus axillary dissection		Negative	Negative		90-99%	3+			Infiltrating Ductal Carcinoma	Positive		Negative	Post (prior bilateral ovariectomy OR >12 mo since LMP with no prior hysterectomy)	M0	N3a	T2	Stage IIIC	YES
TCGA-E2-A1LG-01	Stage IIA	50	Negative	Negative	M0	350	0	Basal		Negative		T2	Left Upper Outer Quadrant	Axillary lymph node dissection alone		Negative	Negative		60-69%	2+		1.1	Infiltrating Lobular Carcinoma	Equivocal	Negative	Negative	Peri (6-12 months since last menstrual period)	M0	N0	T2	Stage IIA	YES
TCGA-E2-A1LH-01	Stage I	59	Negative	Negative	M0	2875	0	Basal		Negative		T1	Right	Sentinel node biopsy alone		Negative	Negative						Infiltrating Ductal Carcinoma	Negative		Negative	Post (prior bilateral ovariectomy OR >12 mo since LMP with no prior hysterectomy)	M0	N0	T1c	Stage I	YES
TCGA-E2-A1LH-11		59				2875	0	Normal					Right	Sentinel node biopsy alone		Negative	Negative						Infiltrating Ductal Carcinoma	Negative		Negative	Post (prior bilateral ovariectomy OR >12 mo since LMP with no prior hysterectomy)	M0	N0	T1c	Stage I	YES
TCGA-E2-A1LI-01	Stage IIB	57	Negative	Negative	M0	2750	0	Basal		Negative		T2	Left Upper Outer Quadrant	Sentinel node biopsy alone		Negative	Negative					1.21	Infiltrating Ductal Carcinoma	Equivocal	Negative	Close	Post (prior bilateral ovariectomy OR >12 mo since LMP with no prior hysterectomy)	M0	N1	T2	Stage IIB	YES
TCGA-E2-A1LI-11		57				2750	0						Left Upper Outer Quadrant	Sentinel node biopsy alone		Negative	Negative					1.21	Infiltrating Ductal Carcinoma	Equivocal	Negative	Close	Post (prior bilateral ovariectomy OR >12 mo since LMP with no prior hysterectomy)	M0	N1	T2	Stage IIB	YES
TCGA-E2-A1LK-01	Stage IIIC	84	Negative	Negative	M0	266	1	Basal		Negative		T3	Left Upper Outer Quadrant|Left Lower Outer Quadrant	Axillary lymph node dissection alone		Negative	Negative		80-89%	2+		1.41	Infiltrating Ductal Carcinoma	Equivocal	Negative	Negative	Post (prior bilateral ovariectomy OR >12 mo since LMP with no prior hysterectomy)	M0	N3a	T4b	Stage IIIC	YES
TCGA-E2-A1LL-01	Stage IIIA	73	Negative	Negative	M0	1014	0	Basal		Negative		T3	Left Upper Outer Quadrant	Axillary lymph node dissection alone		Negative	Negative		<10%	1+			Infiltrating Ductal Carcinoma	Negative		Negative	Post (prior bilateral ovariectomy OR >12 mo since LMP with no prior hysterectomy)	MX	N2a	T3	Stage IIIA	YES
TCGA-E2-A1LS-01	Stage IA	46	Negative	Negative	M0	239	0	Basal		Negative		T1	Right Lower Outer Quadrant	Sentinel node biopsy alone		Negative	Negative			1+			Infiltrating Ductal Carcinoma	Negative		Negative	Pre (<6 months since LMP AND no prior bilateral ovariectomy AND not on estrogen replacement)	M0	N0	T1c	Stage IA	YES
TCGA-E2-A1LS-11		46				239	0	Normal					Right Lower Outer Quadrant	Sentinel node biopsy alone		Negative	Negative			1+			Infiltrating Ductal Carcinoma	Negative		Negative	Pre (<6 months since LMP AND no prior bilateral ovariectomy AND not on estrogen replacement)	M0	N0	T1c	Stage IA	YES
TCGA-E2-A2P5-01													Left	Axillary lymph node dissection alone		Positive	Positive					1	Infiltrating Lobular Carcinoma		Negative	Negative	Post (prior bilateral ovariectomy OR >12 mo since LMP with no prior hysterectomy)	M0	N3	T2	Stage IIIC	YES
TCGA-E2-A2P6-01													Left Upper Outer Quadrant	Sentinel node biopsy alone		Positive	Positive						Infiltrating Lobular Carcinoma		Negative	Positive	Post (prior bilateral ovariectomy OR >12 mo since LMP with no prior hysterectomy)	M0	N1	T2	Stage IIB	YES
TCGA-E2-A3DX-01								LumA					Right	Axillary lymph node dissection alone		Positive	Positive					7.1	Infiltrating Lobular Carcinoma		Positive	Positive	Pre (<6 months since LMP AND no prior bilateral ovariectomy AND not on estrogen replacement)	M0	N3	T2	Stage IIIC	YES
TCGA-E2-A56Z-01													Right	Sentinel lymph node biopsy plus axillary dissection		Positive	Positive	10-19%	10-19%	2+	3.2	1.5	Infiltrating Ductal Carcinoma	Equivocal	Negative	Negative	Post (prior bilateral ovariectomy OR >12 mo since LMP with no prior hysterectomy)	M0	N1a	T2	Stage IIB	YES
TCGA-E2-A570-01													Right Lower Inner Quadrant	Sentinel node biopsy alone		Positive	Positive		10-19%	2+	2.2	1.1	Infiltrating Ductal Carcinoma	Equivocal	Negative	Negative	Pre (<6 months since LMP AND no prior bilateral ovariectomy AND not on estrogen replacement)	M0	N1mi	T1c	Stage IB	YES
TCGA-E2-A572-01													Left	Axillary lymph node dissection alone		Positive	Positive						Infiltrating Ductal Carcinoma	Equivocal	Negative	Negative	Post (prior bilateral ovariectomy OR >12 mo since LMP with no prior hysterectomy)	M0	N2	T2	Stage IIIA	YES
TCGA-E2-A573-01													Right Upper Outer Quadrant	Sentinel node biopsy alone		Negative	Negative		10-19%	2+	2.3	1.3	Infiltrating Ductal Carcinoma	Equivocal	Negative	Negative	Peri (6-12 months since last menstrual period)	M0	N0	T1c	Stage IA	YES
TCGA-E2-A574-01													Left	Sentinel node biopsy alone		Negative	Negative		10-19%	2+	2.8	1	Infiltrating Ductal Carcinoma	Equivocal	Negative	Negative	Pre (<6 months since LMP AND no prior bilateral ovariectomy AND not on estrogen replacement)	M0	N0	T2	Stage IIA	YES
TCGA-E2-A576-01													Left Upper Outer Quadrant	Sentinel node biopsy alone		Positive	Positive			2+			Infiltrating Lobular Carcinoma	Equivocal	Negative	Negative	Post (prior bilateral ovariectomy OR >12 mo since LMP with no prior hysterectomy)	MX	N0	T1c	Stage IA	YES
TCGA-E2-A9RU-01													Right Lower Outer Quadrant	Axillary lymph node dissection alone		Positive	Negative	70-79%		2+		1	Infiltrating Ductal Carcinoma	Equivocal	Negative	Negative	Post (prior bilateral ovariectomy OR >12 mo since LMP with no prior hysterectomy)	MX	N3a	T2	Stage IIIC	YES
TCGA-E9-A1N3-01	Stage IIIA	70		Negative	M0	0	0	LumA				T1	Right Upper Inner Quadrant	Axillary lymph node dissection alone									Mixed Histology (please specify)			Negative	Post (prior bilateral ovariectomy OR >12 mo since LMP with no prior hysterectomy)	M0	N2	T1c	Stage IIIA	YES
TCGA-E9-A1N4-01	Stage IIIA	41	Positive	Negative	M0	0	0	LumA		Positive		T2	Left Upper Inner Quadrant	Axillary lymph node dissection alone		Positive	Positive						Mixed Histology (please specify)	Positive		Negative	Pre (<6 months since LMP AND no prior bilateral ovariectomy AND not on estrogen replacement)	M0	N2	T2	Stage IIIA	YES
TCGA-E9-A1N4-11		41				0	0	Normal					Left Upper Inner Quadrant	Axillary lymph node dissection alone		Positive	Positive						Mixed Histology (please specify)	Positive		Negative	Pre (<6 months since LMP AND no prior bilateral ovariectomy AND not on estrogen replacement)	M0	N2	T2	Stage IIIA	YES
TCGA-E9-A1N5-01	Stage IIB	45	Positive	Negative	M0	0	0	LumA		Positive		T2	Left Upper Outer Quadrant	Axillary lymph node dissection alone		Positive	Positive						Mixed Histology (please specify)	Positive		Negative	Post (prior bilateral ovariectomy OR >12 mo since LMP with no prior hysterectomy)	M0	N1	T2	Stage IIB	YES
TCGA-E9-A1N5-11		45				0	0	Normal					Left Upper Outer Quadrant	Axillary lymph node dissection alone		Positive	Positive						Mixed Histology (please specify)	Positive		Negative	Post (prior bilateral ovariectomy OR >12 mo since LMP with no prior hysterectomy)	M0	N1	T2	Stage IIB	YES
TCGA-E9-A1N6-01	Stage IIB	52	Positive	Positive	M0	0	0	LumB		Positive		T2	Left Upper Outer Quadrant	Axillary lymph node dissection alone		Positive	Positive						Infiltrating Ductal Carcinoma	Positive		Negative	Post (prior bilateral ovariectomy OR >12 mo since LMP with no prior hysterectomy)	M0	N1	T2	Stage IIB	YES
TCGA-E9-A1N6-11		52				0	0	Normal					Left Upper Outer Quadrant	Axillary lymph node dissection alone		Positive	Positive						Infiltrating Ductal Carcinoma	Positive		Negative	Post (prior bilateral ovariectomy OR >12 mo since LMP with no prior hysterectomy)	M0	N1	T2	Stage IIB	YES
TCGA-E9-A1N8-01	Stage IIA	48	Negative	Negative	M0	0	0	Basal				T2	Right Upper Outer Quadrant	Axillary lymph node dissection alone		Negative							Infiltrating Ductal Carcinoma	Negative		Negative	Post (prior bilateral ovariectomy OR >12 mo since LMP with no prior hysterectomy)	M0	N0	T2	Stage IIA	YES
TCGA-E9-A1N8-11		48				0	0						Right Upper Outer Quadrant	Axillary lymph node dissection alone		Negative							Infiltrating Ductal Carcinoma	Negative		Negative	Post (prior bilateral ovariectomy OR >12 mo since LMP with no prior hysterectomy)	M0	N0	T2	Stage IIA	YES
TCGA-E9-A1N9-01	Stage IIA	58	Negative	Negative	M0	0	0	Basal		Positive		T2	Right Lower Outer Quadrant	Axillary lymph node dissection alone		Negative	Positive						Mixed Histology (please specify)	Positive		Negative	Post (prior bilateral ovariectomy OR >12 mo since LMP with no prior hysterectomy)	M0	N0	T2	Stage IIA	YES
TCGA-E9-A1N9-11		58				0	0	Normal					Right Lower Outer Quadrant	Axillary lymph node dissection alone		Negative	Positive						Mixed Histology (please specify)	Positive		Negative	Post (prior bilateral ovariectomy OR >12 mo since LMP with no prior hysterectomy)	M0	N0	T2	Stage IIA	YES
TCGA-E9-A1NA-01	Stage IIA	58	Positive	Negative	M0	0	0	LumB		Positive		T2	Left Lower Outer Quadrant	Axillary lymph node dissection alone		Positive	Positive						Mixed Histology (please specify)	Positive		Negative	Post (prior bilateral ovariectomy OR >12 mo since LMP with no prior hysterectomy)	M0	N0	T2	Stage IIA	YES
TCGA-E9-A1NA-11		58				0	0	Normal					Left Lower Outer Quadrant	Axillary lymph node dissection alone		Positive	Positive						Mixed Histology (please specify)	Positive		Negative	Post (prior bilateral ovariectomy OR >12 mo since LMP with no prior hysterectomy)	M0	N0	T2	Stage IIA	YES
TCGA-E9-A1NC-01	Stage IIB	61	Negative	Negative	M0	0	0			Positive		T2	Right Upper Inner Quadrant	Axillary lymph node dissection alone		Negative	Positive						Mixed Histology (please specify)	Positive		Negative	Post (prior bilateral ovariectomy OR >12 mo since LMP with no prior hysterectomy)	M0	N1	T2	Stage IIB	YES
TCGA-E9-A1ND-01	Stage IIB	75	Negative	Negative	M0	0	0	Basal		Negative		T2	Left Upper Outer Quadrant	Axillary lymph node dissection alone		Negative	Negative						Infiltrating Ductal Carcinoma	Positive		Negative	Post (prior bilateral ovariectomy OR >12 mo since LMP with no prior hysterectomy)	M0	N1	T2	Stage IIB	YES
TCGA-E9-A1ND-11		75				0	0	Normal					Left Upper Outer Quadrant	Axillary lymph node dissection alone		Negative	Negative						Infiltrating Ductal Carcinoma	Positive		Negative	Post (prior bilateral ovariectomy OR >12 mo since LMP with no prior hysterectomy)	M0	N1	T2	Stage IIB	YES
TCGA-E9-A1NE-01	Stage IIB	28	Positive	Negative	M0	0	0	LumA		Positive		T2	Right Lower Outer Quadrant	Axillary lymph node dissection alone		Positive	Positive						Infiltrating Ductal Carcinoma	Negative		Negative	Pre (<6 months since LMP AND no prior bilateral ovariectomy AND not on estrogen replacement)	M0	N1	T2	Stage IIB	YES
TCGA-E9-A1NE-11		28				0	0						Right Lower Outer Quadrant	Axillary lymph node dissection alone		Positive	Positive						Infiltrating Ductal Carcinoma	Negative		Negative	Pre (<6 months since LMP AND no prior bilateral ovariectomy AND not on estrogen replacement)	M0	N1	T2	Stage IIB	YES
TCGA-E9-A1NF-01	Stage IIA	60	Positive	Negative	M0	0	0	LumB		Positive		T2	Right Upper Outer Quadrant	Axillary lymph node dissection alone		Positive	Positive						Mixed Histology (please specify)	Negative		Negative	Post (prior bilateral ovariectomy OR >12 mo since LMP with no prior hysterectomy)	M0	N0	T2	Stage IIA	YES
TCGA-E9-A1NF-11		60				0	0	LumA					Right Upper Outer Quadrant	Axillary lymph node dissection alone		Positive	Positive						Mixed Histology (please specify)	Negative		Negative	Post (prior bilateral ovariectomy OR >12 mo since LMP with no prior hysterectomy)	M0	N0	T2	Stage IIA	YES
TCGA-E9-A1NG-01	Stage IIA	62	Positive	Negative	M0	0	0	LumA		Positive		T2	Right Upper Outer Quadrant	Axillary lymph node dissection alone		Positive	Positive						Infiltrating Ductal Carcinoma	Negative		Negative	Post (prior bilateral ovariectomy OR >12 mo since LMP with no prior hysterectomy)	M0	N0	T2	Stage IIA	YES
TCGA-E9-A1NG-11		62				0	0	Normal					Right Upper Outer Quadrant	Axillary lymph node dissection alone		Positive	Positive						Infiltrating Ductal Carcinoma	Negative		Negative	Post (prior bilateral ovariectomy OR >12 mo since LMP with no prior hysterectomy)	M0	N0	T2	Stage IIA	YES
TCGA-E9-A1NH-01	Stage IIB	71	Positive	Negative	M0	0	0	LumA		Positive		T2	Left Upper Inner Quadrant	Axillary lymph node dissection alone		Positive	Positive						Infiltrating Ductal Carcinoma	Negative		Negative	Post (prior bilateral ovariectomy OR >12 mo since LMP with no prior hysterectomy)	M0	N1	T2	Stage IIB	YES
TCGA-E9-A1NH-11		71				0	0						Left Upper Inner Quadrant	Axillary lymph node dissection alone		Positive	Positive						Infiltrating Ductal Carcinoma	Negative		Negative	Post (prior bilateral ovariectomy OR >12 mo since LMP with no prior hysterectomy)	M0	N1	T2	Stage IIB	YES
TCGA-E9-A1NI-01	Stage IIA	51	Positive	Negative	M0	0	0	LumB		Positive		T2	Left Upper Outer Quadrant	Axillary lymph node dissection alone		Positive	Positive						Mixed Histology (please specify)	Negative		Negative	Post (prior bilateral ovariectomy OR >12 mo since LMP with no prior hysterectomy)	M0	N0	T2	Stage IIA	YES
TCGA-E9-A1QZ-01	Stage IIA	61		Negative	M0	0	0	LumA				T2	Left Lower Inner Quadrant	Axillary lymph node dissection alone									Infiltrating Ductal Carcinoma			Negative	Post (prior bilateral ovariectomy OR >12 mo since LMP with no prior hysterectomy)	M0	N0	T2	Stage IIA	YES
TCGA-E9-A1R0-01	Stage IIA	58		Negative	M0	0	0	LumA				T1	Left Upper Outer Quadrant	Axillary lymph node dissection alone									Infiltrating Ductal Carcinoma				Post (prior bilateral ovariectomy OR >12 mo since LMP with no prior hysterectomy)	M0	N1	T1c	Stage IIA	YES
TCGA-E9-A1R2-01	Stage IIIC	51	Positive	Negative	M0	19	0	LumA		Negative		T2	Left Upper Outer Quadrant	Axillary lymph node dissection alone		Positive	Negative	90-99%	90-99%		114		Infiltrating Ductal Carcinoma	Equivocal	Negative	Positive	Post (prior bilateral ovariectomy OR >12 mo since LMP with no prior hysterectomy)	MX	N3	T2	Stage IIIC	YES
TCGA-E9-A1R3-01	Stage IIIC	70		Negative	M0	64	0	LumA				T2	Right Upper Outer Quadrant	Axillary lymph node dissection alone									Infiltrating Ductal Carcinoma			Negative	Post (prior bilateral ovariectomy OR >12 mo since LMP with no prior hysterectomy)	M0	N3	T2	Stage IIIC	YES
TCGA-E9-A1R4-01	Stage IA	66		Negative	M0	29	0	LumB				T1	Left Upper Outer Quadrant	Axillary lymph node dissection alone									Infiltrating Ductal Carcinoma			Negative	Post (prior bilateral ovariectomy OR >12 mo since LMP with no prior hysterectomy)	M0	N0	T1c	Stage IA	YES
TCGA-E9-A1R5-01	Stage IA	63		Negative	M0	42	0	LumA				T1	Right Upper Outer Quadrant	Axillary lymph node dissection alone									Infiltrating Ductal Carcinoma			Negative	Post (prior bilateral ovariectomy OR >12 mo since LMP with no prior hysterectomy)	M0	N0	T1c	Stage IA	YES
TCGA-E9-A1R6-01	Stage IIA	63		Negative	M0	84	0	LumA				T2	Right Upper Outer Quadrant	Axillary lymph node dissection alone									Infiltrating Ductal Carcinoma			Negative	Post (prior bilateral ovariectomy OR >12 mo since LMP with no prior hysterectomy)	M0	N0	T2	Stage IIA	YES
TCGA-E9-A1R7-01	Stage IIA	64		Negative	M0	34	0	LumB				T2	Right Upper Outer Quadrant	Axillary lymph node dissection alone									Infiltrating Ductal Carcinoma			Negative	Post (prior bilateral ovariectomy OR >12 mo since LMP with no prior hysterectomy)	M0	N0	T2	Stage IIA	YES
TCGA-E9-A1R7-11		64				34	0	Normal					Right Upper Outer Quadrant	Axillary lymph node dissection alone									Infiltrating Ductal Carcinoma			Negative	Post (prior bilateral ovariectomy OR >12 mo since LMP with no prior hysterectomy)	M0	N0	T2	Stage IIA	YES
TCGA-E9-A1RA-01	Stage IA	48		Negative	M0	29	0					T1	Left Upper Outer Quadrant	Axillary lymph node dissection alone									Infiltrating Ductal Carcinoma			Negative	Pre (<6 months since LMP AND no prior bilateral ovariectomy AND not on estrogen replacement)	M0	N0	T1c	Stage IA	YES
TCGA-E9-A1RB-01	Stage IIA	40		Negative	M0	21	0	LumB				T2	Left Upper Inner Quadrant	Axillary lymph node dissection alone									Infiltrating Ductal Carcinoma			Negative	Pre (<6 months since LMP AND no prior bilateral ovariectomy AND not on estrogen replacement)	M0	N0	T2	Stage IIA	YES
TCGA-E9-A1RB-11		40				21	0	Normal					Left Upper Inner Quadrant	Axillary lymph node dissection alone									Infiltrating Ductal Carcinoma			Negative	Pre (<6 months since LMP AND no prior bilateral ovariectomy AND not on estrogen replacement)	M0	N0	T2	Stage IIA	YES
TCGA-E9-A1RC-01	Stage IIIC	56		Negative	M0	1228	0	LumA				T4	Right Upper Outer Quadrant	Axillary lymph node dissection alone									Mixed Histology (please specify)			Negative	Post (prior bilateral ovariectomy OR >12 mo since LMP with no prior hysterectomy)	M0	N3	T4b	Stage IIIC	YES
TCGA-E9-A1RC-11		56				1228	0	LumA					Right Upper Outer Quadrant	Axillary lymph node dissection alone									Mixed Histology (please specify)			Negative	Post (prior bilateral ovariectomy OR >12 mo since LMP with no prior hysterectomy)	M0	N3	T4b	Stage IIIC	YES
TCGA-E9-A1RD-01	Stage IIA	67		Negative	M0	20	0	LumA				T2	Right Lower Inner Quadrant	Axillary lymph node dissection alone									Infiltrating Ductal Carcinoma			Negative	Post (prior bilateral ovariectomy OR >12 mo since LMP with no prior hysterectomy)	M0	N0	T2	Stage IIA	YES
TCGA-E9-A1RD-11		67				20	0	Normal					Right Lower Inner Quadrant	Axillary lymph node dissection alone									Infiltrating Ductal Carcinoma			Negative	Post (prior bilateral ovariectomy OR >12 mo since LMP with no prior hysterectomy)	M0	N0	T2	Stage IIA	YES
TCGA-E9-A1RE-01	Stage IIIA	74		Negative	M0	47	0	LumB				T2	Left Upper Outer Quadrant	Axillary lymph node dissection alone									Infiltrating Ductal Carcinoma			Negative	Post (prior bilateral ovariectomy OR >12 mo since LMP with no prior hysterectomy)	M0	N2	T2	Stage IIIA	YES
TCGA-E9-A1RF-01	Stage IIIA	68		Negative	M0	38	0	LumA				T2	Left Upper Outer Quadrant	Axillary lymph node dissection alone									Infiltrating Ductal Carcinoma			Negative	Post (prior bilateral ovariectomy OR >12 mo since LMP with no prior hysterectomy)	M0	N2	T2	Stage IIIA	YES
TCGA-E9-A1RF-11		68				38	0	LumA					Left Upper Outer Quadrant	Axillary lymph node dissection alone									Infiltrating Ductal Carcinoma			Negative	Post (prior bilateral ovariectomy OR >12 mo since LMP with no prior hysterectomy)	M0	N2	T2	Stage IIIA	YES
TCGA-E9-A1RG-01	Stage IIIA	62		Negative	M0	35	0					T1	Right Upper Outer Quadrant	Axillary lymph node dissection alone									Infiltrating Ductal Carcinoma			Negative	Post (prior bilateral ovariectomy OR >12 mo since LMP with no prior hysterectomy)	M0	N2	T1c	Stage IIIA	YES
TCGA-E9-A1RH-01	Stage IIA	63		Negative	M0	14	0	Her2				T2	Right Lower Outer Quadrant	Axillary lymph node dissection alone									Infiltrating Ductal Carcinoma			Negative	Post (prior bilateral ovariectomy OR >12 mo since LMP with no prior hysterectomy)	M0	N0	T2	Stage IIA	YES
TCGA-E9-A1RH-11		63				14	0	Normal					Right Lower Outer Quadrant	Axillary lymph node dissection alone									Infiltrating Ductal Carcinoma			Negative	Post (prior bilateral ovariectomy OR >12 mo since LMP with no prior hysterectomy)	M0	N0	T2	Stage IIA	YES
TCGA-E9-A1RI-01	Stage IIIA	43			M0	48	0	LumA				T1	Left Upper Outer Quadrant	Axillary lymph node dissection alone									Mixed Histology (please specify)			Negative	Pre (<6 months since LMP AND no prior bilateral ovariectomy AND not on estrogen replacement)	M0	N2	T1c	Stage IIIA	YES
TCGA-E9-A1RI-11		43				48	0	LumA					Left Upper Outer Quadrant	Axillary lymph node dissection alone									Mixed Histology (please specify)			Negative	Pre (<6 months since LMP AND no prior bilateral ovariectomy AND not on estrogen replacement)	M0	N2	T1c	Stage IIIA	YES
TCGA-E9-A226-01	Stage IIIA	45		Negative	M0	16	0	LumB				T2	Left Lower Inner Quadrant	Axillary lymph node dissection alone									Infiltrating Ductal Carcinoma			Negative	Pre (<6 months since LMP AND no prior bilateral ovariectomy AND not on estrogen replacement)	M0	N2	T2	Stage IIIA	YES
TCGA-E9-A227-01	Stage IIB	42	Positive	Negative	M0	24	0	LumA		Positive		T2	Left Upper Outer Quadrant	Sentinel lymph node biopsy plus axillary dissection		Positive	Positive	90-99%					Infiltrating Ductal Carcinoma	Negative		Positive	Pre (<6 months since LMP AND no prior bilateral ovariectomy AND not on estrogen replacement)	M0	N1	T2	Stage IIB	YES
TCGA-E9-A228-01	Stage IIB	58		Positive	M0	0	0	LumB				T2	Right Lower Inner Quadrant	Axillary lymph node dissection alone									Infiltrating Ductal Carcinoma			Negative	Post (prior bilateral ovariectomy OR >12 mo since LMP with no prior hysterectomy)	M0	N1	T2	Stage IIB	YES
TCGA-E9-A229-01	Stage IA	37		Negative	M0	0	0	LumA				T1	Right Lower Inner Quadrant	Axillary lymph node dissection alone									Infiltrating Ductal Carcinoma			Negative	Pre (<6 months since LMP AND no prior bilateral ovariectomy AND not on estrogen replacement)	M0	N0	T1c	Stage IA	YES
TCGA-E9-A22A-01	Stage IIA	74	Positive	Negative	M0	0	0	LumB		Negative		T2	Right Lower Outer Quadrant	Axillary lymph node dissection alone		Positive	Negative	10-19%					Infiltrating Ductal Carcinoma	Negative		Negative	Post (prior bilateral ovariectomy OR >12 mo since LMP with no prior hysterectomy)	M0	N0	T2	Stage IIA	YES
TCGA-E9-A22B-01	Stage IA	71	Positive	Negative	M0	0	0	LumA		Negative		T1	Right Upper Outer Quadrant	Axillary lymph node dissection alone		Positive	Negative	10-19%					Mixed Histology (please specify)	Negative		Negative	Post (prior bilateral ovariectomy OR >12 mo since LMP with no prior hysterectomy)	M0	N0	T1c	Stage IA	YES
TCGA-E9-A22D-01	Stage IIA	38	Positive	Positive	M0	0	0	LumB		Positive		T2	Right Upper Outer Quadrant	Axillary lymph node dissection alone		Positive	Positive	10-19%	<10%				Infiltrating Ductal Carcinoma	Positive		Negative	Pre (<6 months since LMP AND no prior bilateral ovariectomy AND not on estrogen replacement)	M0	N0	T2	Stage IIA	YES
TCGA-E9-A22E-01	Stage IIIA	56	Positive	Negative	M0	0	0	LumB		Positive		T2	Right Upper Inner Quadrant	Axillary lymph node dissection alone		Positive	Positive	10-19%	<10%				Infiltrating Ductal Carcinoma	Positive		Negative	Post (prior bilateral ovariectomy OR >12 mo since LMP with no prior hysterectomy)	M0	N2	T2	Stage IIIA	YES
TCGA-E9-A22G-01	Stage IIIA	47	Negative	Negative	M0	0	0	Basal		Negative		T2	Left Upper Outer Quadrant	Axillary lymph node dissection alone		Negative	Negative		<10%				Infiltrating Ductal Carcinoma	Positive		Negative	Post (prior bilateral ovariectomy OR >12 mo since LMP with no prior hysterectomy)	M0	N0	T2	Stage IIA	YES
TCGA-E9-A22H-01	Stage IIB	42	Positive	Negative	M0	0	0	LumB		Positive		T2	Left Upper Outer Quadrant	Axillary lymph node dissection alone		Positive	Positive	<10%	<10%				Infiltrating Ductal Carcinoma	Positive		Negative	Pre (<6 months since LMP AND no prior bilateral ovariectomy AND not on estrogen replacement)	M0	N1	T2	Stage IIB	YES
TCGA-E9-A243-01	Stage IIA	52		Negative	M0	43	0	Basal				T2	Right Upper Inner Quadrant	Axillary lymph node dissection alone									Infiltrating Ductal Carcinoma			Negative	Peri (6-12 months since last menstrual period)	M0	N0 (i-)	T2	Stage IIA	YES
TCGA-E9-A244-01	Stage IIA	54		Negative	M0	20	0	Basal				T2	Left Upper Outer Quadrant	Axillary lymph node dissection alone									Infiltrating Ductal Carcinoma			Negative	Post (prior bilateral ovariectomy OR >12 mo since LMP with no prior hysterectomy)	M0	N0 (i-)	T2	Stage IIA	YES
TCGA-E9-A245-01	Stage IIB	47		Negative	M0	25	0	LumA				T2	Left Upper Outer Quadrant	Axillary lymph node dissection alone									Infiltrating Ductal Carcinoma			Negative	Pre (<6 months since LMP AND no prior bilateral ovariectomy AND not on estrogen replacement)	M0	N1	T2	Stage IIB	YES
TCGA-E9-A247-01	Stage IB	59		Negative	M0	12	0	LumA				T1	Left Upper Inner Quadrant	Axillary lymph node dissection alone									Infiltrating Ductal Carcinoma			Negative	Post (prior bilateral ovariectomy OR >12 mo since LMP with no prior hysterectomy)	M0	N0 (i-)	T1c	Stage IA	YES
TCGA-E9-A248-01	Stage IIA	51		Negative	M0	21	0	Her2				T2	Right Upper Outer Quadrant	Axillary lymph node dissection alone									Infiltrating Ductal Carcinoma			Negative	Peri (6-12 months since last menstrual period)	M0	N0 (i-)	T2	Stage IIA	YES
TCGA-E9-A249-01	Stage IIA	45		Negative	M0	28	0	LumB				T2	Left Upper Outer Quadrant	Axillary lymph node dissection alone									Infiltrating Ductal Carcinoma			Negative	Pre (<6 months since LMP AND no prior bilateral ovariectomy AND not on estrogen replacement)	M0	N0 (i-)	T2	Stage IIA	YES
TCGA-E9-A24A-01	Stage IIA	69		Negative	M0	10	0	LumA				T1	Right Upper Outer Quadrant	Axillary lymph node dissection alone									Infiltrating Ductal Carcinoma			Negative	Post (prior bilateral ovariectomy OR >12 mo since LMP with no prior hysterectomy)	M0	N1	T1c	Stage IIA	YES
TCGA-E9-A295-01								LumA					Right Lower Outer Quadrant	Axillary lymph node dissection alone		Positive	Positive	80-89%		1+			Infiltrating Lobular Carcinoma	Positive		Negative	Post (prior bilateral ovariectomy OR >12 mo since LMP with no prior hysterectomy)	M0	N0 (i-)	T2	Stage IIA	YES
TCGA-E9-A2JS-01								LumB					Left Upper Outer Quadrant	Axillary lymph node dissection alone									Infiltrating Lobular Carcinoma			Negative	Post (prior bilateral ovariectomy OR >12 mo since LMP with no prior hysterectomy)	M0	N1	T2	Stage IIB	YES
TCGA-E9-A2JT-01								LumA					Left Upper Outer Quadrant	Axillary lymph node dissection alone									Infiltrating Lobular Carcinoma			Negative	Post (prior bilateral ovariectomy OR >12 mo since LMP with no prior hysterectomy)	M0	N0 (i-)	T2	Stage IIA	YES
TCGA-E9-A3HO-01								LumB					Left Upper Outer Quadrant	Axillary lymph node dissection alone									Infiltrating Lobular Carcinoma			Negative	Pre (<6 months since LMP AND no prior bilateral ovariectomy AND not on estrogen replacement)	M0	N0 (i-)	T2	Stage IIA	YES
TCGA-E9-A3Q9-01								LumA					Right Lower Inner Quadrant	Axillary lymph node dissection alone		Positive	Positive	40-49%	<10%				Infiltrating Lobular Carcinoma	Indeterminate		Negative	Post (prior bilateral ovariectomy OR >12 mo since LMP with no prior hysterectomy)	M0	N3	T3	Stage IIIC	YES
TCGA-E9-A3QA-01													Left Lower Inner Quadrant	Axillary lymph node dissection alone									Medullary Carcinoma			Negative	Pre (<6 months since LMP AND no prior bilateral ovariectomy AND not on estrogen replacement)	M0	N0 (i-)	T2	Stage IIA	YES
TCGA-E9-A3X8-01													Left Upper Outer Quadrant	Axillary lymph node dissection alone		Positive	Positive	20-29%	<10%				Infiltrating Lobular Carcinoma	Positive		Negative	Post (prior bilateral ovariectomy OR >12 mo since LMP with no prior hysterectomy)	M0	N1	T2	Stage IIB	YES
TCGA-E9-A54X-01													Left|Left Upper Outer Quadrant	Axillary lymph node dissection alone		Positive	Positive	90-99%					Mucinous Carcinoma	Negative		Negative	Post (prior bilateral ovariectomy OR >12 mo since LMP with no prior hysterectomy)	M0	N0 (i-)	T1b	Stage IA	YES
TCGA-E9-A54Y-01													Right	Axillary lymph node dissection alone		Positive	Positive	90-99%		1+			Infiltrating Lobular Carcinoma	Negative		Negative	Post (prior bilateral ovariectomy OR >12 mo since LMP with no prior hysterectomy)	M0	N2	T2	Stage IIIA	YES
TCGA-E9-A5FK-01													Right Upper Outer Quadrant	Axillary lymph node dissection alone		Positive	Positive	80-89%					Infiltrating Lobular Carcinoma	Negative		Negative	Post (prior bilateral ovariectomy OR >12 mo since LMP with no prior hysterectomy)	M0	N3	T2	Stage IIIC	YES
TCGA-E9-A5FL-01													Right Upper Outer Quadrant	Axillary lymph node dissection alone		Negative	Negative						Metaplastic Carcinoma	Negative		Negative	Post (prior bilateral ovariectomy OR >12 mo since LMP with no prior hysterectomy)	M0	N0	T3	Stage IIB	YES
TCGA-E9-A5UO-01													Right Upper Outer Quadrant	Axillary lymph node dissection alone									Mucinous Carcinoma			Negative	Pre (<6 months since LMP AND no prior bilateral ovariectomy AND not on estrogen replacement)	M0	N0	T2	Stage IIA	YES
TCGA-E9-A5UP-01													Left Upper Outer Quadrant	Axillary lymph node dissection alone									Other, specify			Negative	Post (prior bilateral ovariectomy OR >12 mo since LMP with no prior hysterectomy)	M0	N0	T2	Stage IIA	YES
TCGA-E9-A6HE-01													Right	Sentinel lymph node biopsy plus axillary dissection		Positive	Positive	90-99%	<10%	1+	1.8	1.08	Infiltrating Lobular Carcinoma	Negative	Negative	Negative	Pre (<6 months since LMP AND no prior bilateral ovariectomy AND not on estrogen replacement)	MX	N3	T3	Stage IIIC	YES
TCGA-EW-A1IW-01	Stage IIB	80	Positive	Positive	M0	252	0	LumA		Positive		T2	Right Lower Inner Quadrant|Right Lower Outer Quadrant	Sentinel lymph node biopsy plus axillary dissection		Positive	Positive	90-99%	90-99%	3+			Infiltrating Lobular Carcinoma	Positive		Negative	Post (prior bilateral ovariectomy OR >12 mo since LMP with no prior hysterectomy)	MX	N1a	T2	Stage IIB	YES
TCGA-EW-A1IX-01	Stage IIA	48	Positive	Negative	M0	1082	0	LumA		Positive		T1	Right Upper Outer Quadrant	Sentinel lymph node biopsy plus axillary dissection		Positive	Positive	90-99%	<10%				Other, specify	Negative		Negative	Peri (6-12 months since last menstrual period)	MX	N1a	T1b	Stage IIA	YES
TCGA-EW-A1IY-01	Stage I	38	Positive	Negative	M0	258	0	LumB		Positive		T1	Right Upper Inner Quadrant	Other (specify)	sentinel LN and one non sentinel LN	Positive	Positive	90-99%	<10%				Infiltrating Ductal Carcinoma	Negative		Negative	Pre (<6 months since LMP AND no prior bilateral ovariectomy AND not on estrogen replacement)	MX	N0	T1c	Stage I	YES
TCGA-EW-A1IZ-01	Stage IIIA	53	Positive	Negative	M0	260	0			Positive		T2	Left Lower Outer Quadrant	Axillary lymph node dissection alone		Positive	Positive	90-99%	<10%				Infiltrating Ductal Carcinoma	Negative		Negative	Post (prior bilateral ovariectomy OR >12 mo since LMP with no prior hysterectomy)	MX	N2a	T2	Stage IIIA	YES
TCGA-EW-A1J1-01	Stage IIB	38	Positive	Negative	M0	282	0	LumA		Positive		T2	Right Upper Inner Quadrant	Sentinel lymph node biopsy plus axillary dissection		Positive	Positive	90-99%	<10%				Infiltrating Ductal Carcinoma	Negative		Negative	Pre (<6 months since LMP AND no prior bilateral ovariectomy AND not on estrogen replacement)	M0	N1a	T2	Stage IIB	YES
TCGA-EW-A1J2-01	Stage IIB	50	Positive	Negative	M0	139	0	LumA		Positive		T1	Right Lower Inner Quadrant	Sentinel lymph node biopsy plus axillary dissection		Positive	Positive	90-99%	<10%				Infiltrating Lobular Carcinoma	Negative		Negative	Pre (<6 months since LMP AND no prior bilateral ovariectomy AND not on estrogen replacement)	MX	N1mi	T1c	[Discrepancy]	YES
TCGA-EW-A1J3-01	Stage IA	61	Positive	Positive	M0	252	0	LumA		Positive		T1	Left Lower Outer Quadrant	Sentinel node biopsy alone		Positive	Positive	90-99%	90-99%	3+			Infiltrating Lobular Carcinoma	Positive		Negative	Post (prior bilateral ovariectomy OR >12 mo since LMP with no prior hysterectomy)	M0	N0	T1c	Stage IA	YES
TCGA-EW-A1J5-01	Stage IIB	59	Positive	Negative	M0	227	0	LumA		Positive		T3	Left	Sentinel node biopsy alone		Positive	Positive	90-99%	<10%				Infiltrating Lobular Carcinoma	Negative		Negative	Post (prior bilateral ovariectomy OR >12 mo since LMP with no prior hysterectomy)	M0	N0 (i-)	T3	Stage IIB	YES
TCGA-EW-A1J6-01	Stage I	70	Positive	Negative	M0	595	0	LumB		Positive		T1	Right Upper Inner Quadrant	Sentinel node biopsy alone		Positive	Positive	90-99%	<10%				Infiltrating Ductal Carcinoma	Negative		Negative	Post (prior bilateral ovariectomy OR >12 mo since LMP with no prior hysterectomy)	M0	N0 (i-)	T1c	Stage I	YES
TCGA-EW-A1OV-01	Stage IIB	56	Negative	Negative	M0	522	0	Her2		Negative		T2	Right Lower Outer Quadrant	Sentinel node biopsy alone		Negative	Negative	<10%	<10%			1.8	Infiltrating Ductal Carcinoma	Negative	Negative	Close	Post (prior bilateral ovariectomy OR >12 mo since LMP with no prior hysterectomy)	MX	N1mi	T2	Stage IIB	YES
TCGA-EW-A1OW-01	Stage IIA	58	Negative	Negative	M0	463	0	Basal		Negative		T2	Left Upper Outer Quadrant	Sentinel node biopsy alone		Negative	Negative	<10%	<10%	1+			Infiltrating Ductal Carcinoma	Negative		Negative	Post (prior bilateral ovariectomy OR >12 mo since LMP with no prior hysterectomy)	MX	N0	T2	Stage IIA	YES
TCGA-EW-A1OX-01	Stage IIA	43	Positive	Negative	M0	562	0	LumB		Positive		T2	Right Upper Inner Quadrant	Other (specify)	sentinel + non sentinel	Positive	Positive	90-99%	<10%				Mucinous Carcinoma	Negative		Negative	Pre (<6 months since LMP AND no prior bilateral ovariectomy AND not on estrogen replacement)	MX	N0	T2	Stage IIA	YES
TCGA-EW-A1OY-01	Stage IIA	63	Positive	Negative	M0	593	0	LumB		Positive		T2	Left	Sentinel node biopsy alone		Positive	Positive	90-99%	<10%				Infiltrating Ductal Carcinoma	Negative	Negative	Negative	Post (prior bilateral ovariectomy OR >12 mo since LMP with no prior hysterectomy)	MX	N0	T2	Stage IIA	YES
TCGA-EW-A1OZ-01	Stage IIA	56	Positive	Positive	M0	941	0	LumB		Negative		T2	Left Upper Outer Quadrant	Sentinel node biopsy alone		Positive	Negative	90-99%	20-29%	2+		2.2	Infiltrating Ductal Carcinoma	Equivocal	Positive	Negative	Post (prior bilateral ovariectomy OR >12 mo since LMP with no prior hysterectomy)	M0	N0 (i-)	T2	Stage IIA	YES
TCGA-EW-A1P0-01	Stage IIB	55	Positive	Negative	M0	1121	0	LumB		Negative		T2	Left Upper Outer Quadrant	Axillary lymph node dissection alone		Positive	Negative	90-99%	<10%				Other, specify	Negative		Negative	Post (prior bilateral ovariectomy OR >12 mo since LMP with no prior hysterectomy)	MX	N1b	T2	Stage IIB	YES
TCGA-EW-A1P1-01	Stage IIIC	68	Negative	Negative	M0	919	0			Negative		T2	Right Upper Outer Quadrant	Sentinel lymph node biopsy plus axillary dissection		Negative	Negative	<10%	<10%	2+		1.8	Infiltrating Ductal Carcinoma	Equivocal	Negative	Negative	Post (prior bilateral ovariectomy OR >12 mo since LMP with no prior hysterectomy)	MX	N3b	T2	Stage IIIC	YES
TCGA-EW-A1P3-01	Stage IIA	48	Positive	Negative	M0	987	0	LumA		Positive		T2	Right Lower Outer Quadrant	Other (specify)	SN+1 non sentinel node	Positive	Positive	90-99%	<10%				Infiltrating Ductal Carcinoma	Negative		Negative	Pre (<6 months since LMP AND no prior bilateral ovariectomy AND not on estrogen replacement)	MX	N0	T2	Stage IIA	YES
TCGA-EW-A1P4-01	Stage IIA	43	Negative	Negative	M0	501	0	Basal		Negative		T2	Left Upper Outer Quadrant	Sentinel node biopsy alone		Negative	Negative	<10%	<10%				Medullary Carcinoma	Negative		Negative	Pre (<6 months since LMP AND no prior bilateral ovariectomy AND not on estrogen replacement)	M0	N0 (i-)	T2	Stage IIA	YES
TCGA-EW-A1P5-01	Stage IIB	77	Positive	Negative	M0	365	0	LumA		Positive		T2	Right Upper Outer Quadrant	Sentinel lymph node biopsy plus axillary dissection		Positive	Positive	90-99%	<10%			1.12	Infiltrating Ductal Carcinoma	Negative	Negative	Negative	Post (prior bilateral ovariectomy OR >12 mo since LMP with no prior hysterectomy)	M0	N1a	T2	Stage IIB	YES
TCGA-EW-A1P6-01	Stage IIB	64	Positive	Negative	M0	312	0	LumA		Positive		T2	Right Upper Outer Quadrant	Sentinel lymph node biopsy plus axillary dissection		Positive	Positive	90-99%	<10%				Infiltrating Ductal Carcinoma	Negative		Close	Post (prior bilateral ovariectomy OR >12 mo since LMP with no prior hysterectomy)	M0	N1a	T2	Stage IIB	YES
TCGA-EW-A1P7-01	Stage IIA	59	Negative	Negative	M0	635	0	Normal		Negative		T2	Right Upper Outer Quadrant	Sentinel node biopsy alone		Negative	Negative	<10%	10-19%	2+		1.8	Infiltrating Ductal Carcinoma	Equivocal	Negative	Negative	Post (prior bilateral ovariectomy OR >12 mo since LMP with no prior hysterectomy)	M0	N0 (i-)	T2	Stage IIA	YES
TCGA-EW-A1P8-01	Stage IIIC	58	Negative	Negative	M0	239	1	Basal		Negative		T2	Left Upper Outer Quadrant	Sentinel lymph node biopsy plus axillary dissection		Negative	Negative	<10%	<10%				Infiltrating Ductal Carcinoma	Negative		Negative	Post (prior bilateral ovariectomy OR >12 mo since LMP with no prior hysterectomy)	M0	N3b	T2	Stage IIIC	YES
TCGA-EW-A1PA-01	Stage IIB	59	Positive	Negative	M0	267	0	LumA		Positive		T2	Left Upper Outer Quadrant	Axillary lymph node dissection alone		Positive	Positive	90-99%	<10%	1+			Infiltrating Ductal Carcinoma	Negative		Negative	Post (prior bilateral ovariectomy OR >12 mo since LMP with no prior hysterectomy)	M0	N1a	T2	Stage IIB	YES
TCGA-EW-A1PB-01	Stage IIIA	70	Negative	Negative	M0	608	0	Basal		Negative		T3	Right Upper Outer Quadrant	Axillary lymph node dissection alone		Negative	Negative	<10%	<10%				Infiltrating Ductal Carcinoma	Negative		Negative	Post (prior bilateral ovariectomy OR >12 mo since LMP with no prior hysterectomy)	MX	N1a	T3	Stage IIIA	YES
TCGA-EW-A1PC-01								LumB					Left	Sentinel node biopsy alone		Positive	Positive	90-99%	<10%	1+			Infiltrating Ductal Carcinoma	Negative		Negative	Post (prior bilateral ovariectomy OR >12 mo since LMP with no prior hysterectomy)	MX	N0 (i-)	T3	Stage IIB	YES
TCGA-EW-A1PD-01	Stage IIA	61	Positive	Positive	M0	174	0	LumA		Positive		T1	Right	Sentinel lymph node biopsy plus axillary dissection		Positive	Positive	90-99%	20-29%	2+	>6.0	2.2	Infiltrating Ductal Carcinoma	Equivocal	Positive	Negative		M0	N1a	T1c	Stage IIA	YES
TCGA-EW-A1PE-01	Stage IIA	56	Positive	Negative	M0	139	0	LumA		Positive		T1	Left Upper Outer Quadrant	Axillary lymph node dissection alone		Positive	Positive	90-99%	<10%				Infiltrating Ductal Carcinoma	Negative		Negative	Post (prior bilateral ovariectomy OR >12 mo since LMP with no prior hysterectomy)	M0	N1a	T1c	Stage IIA	YES
TCGA-EW-A1PF-01	Stage IA	50	Positive	Negative	M0	139	0	LumA		Positive		T1	Right Upper Outer Quadrant	Other (specify)	sentinel + 2 non-sentinel LN	Positive	Positive	90-99%	<10%				Infiltrating Ductal Carcinoma	Negative		Negative	Post (prior bilateral ovariectomy OR >12 mo since LMP with no prior hysterectomy)	M0	N0	T1c	Stage IA	YES
TCGA-EW-A1PG-01	Stage IIB	53	Positive	Negative	M0	875	0	Normal		Positive		T2	Left Lower Inner Quadrant|Left Lower Outer Quadrant	Sentinel lymph node biopsy plus axillary dissection		Positive	Positive	90-99%	10-19%	2+	<4.0	1.8	Infiltrating Lobular Carcinoma	Equivocal	Negative	Negative	Post (prior bilateral ovariectomy OR >12 mo since LMP with no prior hysterectomy)	MX	N1a	T2	Stage IIB	YES
TCGA-EW-A1PH-01	Stage IIA	52	Negative		M0	139	0	Basal		Negative		T1	Right Upper Outer Quadrant	Sentinel lymph node biopsy plus axillary dissection		Negative	Negative	<10%	<10%				Infiltrating Ductal Carcinoma	Negative		Negative	Post (prior bilateral ovariectomy OR >12 mo since LMP with no prior hysterectomy)	M0	N1a	T1c	Stage IIA	YES
TCGA-EW-A2FR-01								Her2					Right Upper Outer Quadrant	Axillary lymph node dissection alone		Negative	Negative	<10%	10-19%	2+	>6	3	Infiltrating Ductal Carcinoma	Equivocal	Positive	Negative	Post (prior bilateral ovariectomy OR >12 mo since LMP with no prior hysterectomy)	MX	N3a	T1b	Stage IIIC	YES
TCGA-EW-A2FS-01		41	Positive			1173	0	LumA		Negative			Left Upper Outer Quadrant	Sentinel node biopsy alone		Positive	Negative	90-99%	<10%	1+			Infiltrating Ductal Carcinoma	Negative		Negative	Pre (<6 months since LMP AND no prior bilateral ovariectomy AND not on estrogen replacement)	MX	N1mi	T2	Stage IIB	YES
TCGA-EW-A2FV-01		39	Positive			238	0	LumA		Positive			Left Upper Inner Quadrant	Axillary lymph node dissection alone		Positive	Positive	90-99%	<10%	1+			Other, specify	Negative		Negative	Pre (<6 months since LMP AND no prior bilateral ovariectomy AND not on estrogen replacement)	MX	N3a	T3	Stage IIIC
TCGA-EW-A2FW-01		52	Positive			190	0	LumB		Positive			Right Upper Outer Quadrant	Sentinel node biopsy alone		Positive	Positive	90-99%	<10%	1+			Other, specify	Negative		Negative	Post (prior bilateral ovariectomy OR >12 mo since LMP with no prior hysterectomy)	MX	N0 (i-)	T2	Stage IIA	YES
TCGA-EW-A3E8-01													Left|Left Upper Outer Quadrant	Sentinel lymph node biopsy plus axillary dissection		Positive	Negative						Infiltrating Lobular Carcinoma	Negative		Negative		MX	N0	T3	Stage IIB	YES
TCGA-EW-A3U0-01													Left	Sentinel lymph node biopsy plus axillary dissection		Negative	Negative						Infiltrating Ductal Carcinoma	Negative		Negative	Post (prior bilateral ovariectomy OR >12 mo since LMP with no prior hysterectomy)	M0	N1a	T3	Stage IIIA	YES
TCGA-EW-A423-01													Left Upper Inner Quadrant	Sentinel node biopsy alone		Positive	Positive	50-59%					Infiltrating Lobular Carcinoma	Negative		Negative	Post (prior bilateral ovariectomy OR >12 mo since LMP with no prior hysterectomy)	MX	N0	T2	Stage IIA	YES
TCGA-EW-A424-01													Right	Sentinel node biopsy alone		Positive	Positive	50-59%					Infiltrating Lobular Carcinoma	Positive		Negative		MX	N1	T3	Stage IIIA	YES
TCGA-EW-A6S9-01													Right|Right Upper Outer Quadrant			Positive	Positive	50-59%	50-59%	3+			Infiltrating Ductal Carcinoma	Positive				M0	N1	T1c	Stage IIA	YES
TCGA-EW-A6SA-01													Left|Left Lower Inner Quadrant	Sentinel node biopsy alone		Positive	Negative	50-59%					Infiltrating Ductal Carcinoma	Negative		Negative		MX	N0 (i+)	T2	Stage II	YES
TCGA-EW-A6SB-01													Left|Left Upper Inner Quadrant	Sentinel node biopsy alone		Negative	Negative						Infiltrating Ductal Carcinoma	Negative		Negative		M0	N0	T2	Stage II	YES
TCGA-EW-A6SC-01													Left|Left Upper Outer Quadrant	Sentinel node biopsy alone		Positive	Positive	50-59%	<10%				Infiltrating Lobular Carcinoma	Negative		Negative		M0	N0	T2	Stage IIA	YES
TCGA-EW-A6SD-01													Left|Left Upper Outer Quadrant			Negative	Negative	<10%		3+			Infiltrating Ductal Carcinoma			Negative		M0	N1a	T2	Stage IIB	YES
TCGA-GI-A2C8-01								LumA					Right	Sentinel node biopsy alone		Positive	Positive	90-99%					Infiltrating Ductal Carcinoma	Negative	Negative	Negative		MX	N0	T4b	Stage IIIB	YES
TCGA-GI-A2C8-11								LumA					Right	Sentinel node biopsy alone		Positive	Positive	90-99%					Infiltrating Ductal Carcinoma	Negative	Negative	Negative		MX	N0	T4b	Stage IIIB	YES
TCGA-GI-A2C9-01								Basal					Right	Sentinel lymph node biopsy plus axillary dissection		Negative	Negative						Infiltrating Ductal Carcinoma	Negative		Negative	Post (prior bilateral ovariectomy OR >12 mo since LMP with no prior hysterectomy)	MX	N0	T3	Stage IIB	YES
TCGA-GI-A2C9-11								Normal					Right	Sentinel lymph node biopsy plus axillary dissection		Negative	Negative						Infiltrating Ductal Carcinoma	Negative		Negative	Post (prior bilateral ovariectomy OR >12 mo since LMP with no prior hysterectomy)	MX	N0	T3	Stage IIB	YES
TCGA-GM-A2D9-01		69	Positive			1812	1	LumA		Positive			Left Upper Inner Quadrant	Sentinel node biopsy alone		Positive	Positive	90-99%			2.23	1.16	Infiltrating Ductal Carcinoma		Negative	Negative	Post (prior bilateral ovariectomy OR >12 mo since LMP with no prior hysterectomy)	M0	N0 (i-)	T1c	Stage I	YES
TCGA-GM-A2DA-01		46	Positive			5909	0	LumA		Positive			Right Upper Inner Quadrant|Right Upper Outer Quadrant	Axillary lymph node dissection alone		Positive	Positive	90-99%	90-99%	2+	15	4.05	Infiltrating Ductal Carcinoma	Equivocal	Positive	Negative	Post (prior bilateral ovariectomy OR >12 mo since LMP with no prior hysterectomy)	M0	N1b	T2	Stage IIB	YES
TCGA-GM-A2DB-01		62	Negative			1615	0	Her2		Negative			Left Upper Outer Quadrant	Sentinel node biopsy alone		Negative	Negative	<10%		1+	1.67	1.11	Infiltrating Ductal Carcinoma	Negative	Negative	Negative	Post (prior bilateral ovariectomy OR >12 mo since LMP with no prior hysterectomy)	M0	N0 (i-)	T2	Stage IIA	YES
TCGA-GM-A2DC-01		57	Positive			1628	0	LumA		Positive			Right Upper Outer Quadrant	Axillary lymph node dissection alone		Positive	Positive	90-99%			4.7	1.06	Infiltrating Ductal Carcinoma		Negative	Negative	Post (prior bilateral ovariectomy OR >12 mo since LMP with no prior hysterectomy)	M0	N1a	T1c	Stage IIA	YES
TCGA-GM-A2DD-01		53	Negative			1309	0	Normal		Negative			Right	Sentinel node biopsy alone		Negative	Negative	<10%	<10%	2+	1.62	1.11	Infiltrating Ductal Carcinoma	Equivocal	Negative	Negative	Post (prior bilateral ovariectomy OR >12 mo since LMP with no prior hysterectomy)	M0	N0 (i-)	T1c	Stage I	YES
TCGA-GM-A2DF-01		53	Negative			1299	0	Basal		Negative			Left Lower Outer Quadrant	Axillary lymph node dissection alone		Negative	Negative	<10%		1+	1.57	1.12	Infiltrating Ductal Carcinoma	Negative	Negative	Negative	Post (prior bilateral ovariectomy OR >12 mo since LMP with no prior hysterectomy)	M0	N1a	T1c	Stage IIA	YES
TCGA-GM-A2DH-01		58	Negative			1286	0	Her2		Negative			Right Upper Outer Quadrant	Sentinel node biopsy alone		Negative	Negative	<10%		1+	2.8	1	Infiltrating Ductal Carcinoma	Negative	Negative	Negative	Post (prior bilateral ovariectomy OR >12 mo since LMP with no prior hysterectomy)	M0	N0 (i+)	T1c	Stage I	YES
TCGA-GM-A2DI-01		52	Negative			1883	0	LumA		Negative			Left Upper Inner Quadrant	Sentinel node biopsy alone		Negative	Negative	<10%			3.53	1.06	Infiltrating Ductal Carcinoma		Negative	Negative	Pre (<6 months since LMP AND no prior bilateral ovariectomy AND not on estrogen replacement)	M0	N0 (i+)	T1c	Stage I	YES
TCGA-GM-A2DK-01		58	Positive			1896	0	LumA		Negative			Right Upper Outer Quadrant	Sentinel node biopsy alone		Positive	Negative	90-99%					Infiltrating Ductal Carcinoma	Negative		Negative	Post (prior bilateral ovariectomy OR >12 mo since LMP with no prior hysterectomy)	M0	N0 (i-)	T1c	Stage I	YES
TCGA-GM-A2DL-01		50	Positive			2762	0	LumA		Positive			Left Upper Outer Quadrant	Sentinel node biopsy alone		Positive	Positive	90-99%	<10%	1+			Infiltrating Ductal Carcinoma	Negative		Negative	Peri (6-12 months since last menstrual period)	M0	N0 (i-)	T1c	Stage I	YES
TCGA-GM-A2DM-01		57	Positive			2331	0	LumA		Positive			Right Lower Outer Quadrant	Sentinel node biopsy alone		Positive	Positive	40-49%	<10%	1+			Infiltrating Ductal Carcinoma	Negative		Negative	Post (prior bilateral ovariectomy OR >12 mo since LMP with no prior hysterectomy)	M0	N0 (i-)	T2	Stage IIA	YES
TCGA-GM-A2DN-01		58	Positive			2352	0	LumA		Positive			Left Upper Outer Quadrant	Sentinel lymph node biopsy plus axillary dissection		Positive	Positive	90-99%		1+			Infiltrating Ductal Carcinoma	Negative		Negative	Post (prior bilateral ovariectomy OR >12 mo since LMP with no prior hysterectomy)	M0	N0 (i-)	T2	Stage IIA	YES
TCGA-GM-A2DO-01		54	Positive			1622	0	LumB		Positive			Right Upper Outer Quadrant	Sentinel node biopsy alone		Positive	Positive	90-99%	<10%				Infiltrating Lobular Carcinoma	Negative		Negative	Post (prior bilateral ovariectomy OR >12 mo since LMP with no prior hysterectomy)	M0	N0 (i-)	T1c	Stage I	YES
TCGA-GM-A3NW-01													Left Upper Inner Quadrant	Sentinel node biopsy alone		Negative	Positive		30-39%	1+	1.8	1.15	Infiltrating Lobular Carcinoma	Equivocal	Negative	Negative	Post (prior bilateral ovariectomy OR >12 mo since LMP with no prior hysterectomy)	M0	N0 (i-)	T2	Stage IIA	YES
TCGA-GM-A3NY-01								LumA					Left Upper Outer Quadrant	Axillary lymph node dissection alone		Positive	Positive	90-99%					Infiltrating Lobular Carcinoma	Negative		Negative	Post (prior bilateral ovariectomy OR >12 mo since LMP with no prior hysterectomy)	M0	N1a	T2	Stage IIB	YES
TCGA-GM-A3XG-01													Right|Right Upper Outer Quadrant	Sentinel lymph node biopsy plus axillary dissection		Positive	Positive	90-99%		1+	1.73	1.04	Infiltrating Lobular Carcinoma	Negative	Negative	Negative	Pre (<6 months since LMP AND no prior bilateral ovariectomy AND not on estrogen replacement)	M0	N1a	T3	Stage IIIA	YES
TCGA-GM-A3XL-01													Right|Right Upper Outer Quadrant	Sentinel node biopsy alone		Negative	Negative	<10%				0.99	Infiltrating Ductal Carcinoma		Negative	Negative	Post (prior bilateral ovariectomy OR >12 mo since LMP with no prior hysterectomy)	M0	N0 (i-)	T2	Stage IIA	YES
TCGA-GM-A3XN-01													Left|Left Upper Outer Quadrant	Sentinel lymph node biopsy plus axillary dissection		Positive	Positive	80-89%		1+	1.85	1.07	Infiltrating Lobular Carcinoma	Negative	Negative	Negative	Post (prior bilateral ovariectomy OR >12 mo since LMP with no prior hysterectomy)	M0	N2a	T1c	Stage IIIA	YES
TCGA-GM-A4E0-01													Left|Left Upper Inner Quadrant|Left Upper Outer Quadrant|Left Lower Inner Quadrant|Left Lower Outer Quadrant	Sentinel lymph node biopsy plus axillary dissection		Positive	Positive	90-99%					Infiltrating Lobular Carcinoma		Negative	Negative	Post (prior bilateral ovariectomy OR >12 mo since LMP with no prior hysterectomy)	M0	N3a	T3	Stage IIIC	YES
TCGA-GM-A5PV-01													Right	Sentinel lymph node biopsy plus axillary dissection		Positive	Positive	90-99%			3.65	1.35	Infiltrating Lobular Carcinoma		Negative	Negative	Post (prior bilateral ovariectomy OR >12 mo since LMP with no prior hysterectomy)	M0	N1a	T2	Stage IIB	YES
TCGA-GM-A5PX-01													Left	Sentinel lymph node biopsy plus axillary dissection		Positive	Positive	90-99%	30-39%	1+	1.98		Infiltrating Lobular Carcinoma	Negative	Negative	Negative	Post (prior bilateral ovariectomy OR >12 mo since LMP with no prior hysterectomy)	M0	N1mi	T2	Stage IIB	YES
TCGA-HN-A2NL-01								Basal					Left Upper Outer Quadrant	Sentinel node biopsy alone		Negative	Negative						Infiltrating Lobular Carcinoma	Negative		Negative	Post (prior bilateral ovariectomy OR >12 mo since LMP with no prior hysterectomy)	M0	N0	T2	Stage IIA	YES
TCGA-HN-A2OB-01													Right|Right Lower Outer Quadrant	Sentinel node biopsy alone		Positive	Positive				2	1.2	Infiltrating Lobular Carcinoma	Negative	Negative	Negative	Pre (<6 months since LMP AND no prior bilateral ovariectomy AND not on estrogen replacement)	M0	N1	T2	Stage IIB	YES
TCGA-JL-A3YW-01													Left	Axillary lymph node dissection alone		Positive	Positive	30-39%	30-39%	1+			Infiltrating Lobular Carcinoma	Positive		Negative	Post (prior bilateral ovariectomy OR >12 mo since LMP with no prior hysterectomy)	M0	N1	T2	Stage IIB	YES
TCGA-JL-A3YX-01													Left	Axillary lymph node dissection alone		Positive	Positive	30-39%	30-39%	3+			Infiltrating Lobular Carcinoma	Positive		Negative	Post (prior bilateral ovariectomy OR >12 mo since LMP with no prior hysterectomy)	M0	N0	T2	Stage IIA	YES
TCGA-LD-A66U-01													Right Upper Outer Quadrant	Sentinel lymph node biopsy plus axillary dissection		Positive	Positive	90-99%	<10%				Infiltrating Lobular Carcinoma	Negative		Negative		MX	N1mi	T2	Stage IIB	YES
TCGA-LD-A74U-01													Right	Axillary lymph node dissection alone		Positive	Negative	<10%					Other, specify	Negative		Negative		M0	N3a	T3	Stage IIIC	YES
TCGA-LD-A7W5-01													Left Upper Outer Quadrant	Axillary lymph node dissection alone		Positive	Positive	90-99%					Infiltrating Ductal Carcinoma	Negative		Positive	Pre (<6 months since LMP AND no prior bilateral ovariectomy AND not on estrogen replacement)	M0	N3a	T2	Stage IIIC	YES
TCGA-LD-A7W6-01													Right|Right Upper Inner Quadrant	Axillary lymph node dissection alone		Positive	Positive	90-99%					Other, specify	Negative		Negative	Post (prior bilateral ovariectomy OR >12 mo since LMP with no prior hysterectomy)	M0	N1a	T2	Stage IIB	YES
TCGA-LD-A9QF-01													Left	Sentinel node biopsy alone		Negative	Negative		90-99%	3+			Infiltrating Ductal Carcinoma	Positive		Negative	Post (prior bilateral ovariectomy OR >12 mo since LMP with no prior hysterectomy)	M0	N0	T1c	Stage IA	YES
TCGA-LL-A440-01													Left Upper Outer Quadrant	Sentinel node biopsy alone		Positive	Positive	90-99%		2+	79	1.7	Infiltrating Lobular Carcinoma	Equivocal	Negative	Negative	Post (prior bilateral ovariectomy OR >12 mo since LMP with no prior hysterectomy)	MX	N0 (i-)	T1c	Stage IA	YES
TCGA-LL-A441-01													Right Upper Outer Quadrant	Sentinel lymph node biopsy plus axillary dissection		Negative	Negative			1+			Infiltrating Ductal Carcinoma	Negative		Negative	Post (prior bilateral ovariectomy OR >12 mo since LMP with no prior hysterectomy)	MX	N0	T1c	Stage IA	YES
TCGA-LL-A442-01													Left Lower Outer Quadrant	Sentinel node biopsy alone		Positive	Positive	90-99%		2+	60	1.7	Infiltrating Ductal Carcinoma	Equivocal	Negative	Negative	Post (prior bilateral ovariectomy OR >12 mo since LMP with no prior hysterectomy)	MX	N0 (i-)	T2	Stage IIA	YES
TCGA-LL-A50Y-01													Right Upper Outer Quadrant	Axillary lymph node dissection alone		Positive	Positive	90-99%		2+	2.6	1	Infiltrating Lobular Carcinoma	Equivocal	Negative	Negative	Post (prior bilateral ovariectomy OR >12 mo since LMP with no prior hysterectomy)	MX	N0	T2	Stage IIA	YES
TCGA-LL-A5YL-01													Right|Right Upper Inner Quadrant	Sentinel lymph node biopsy plus axillary dissection		Positive	Negative	90-99%		3+	2.6	0.9	Infiltrating Lobular Carcinoma	Positive	Negative	Negative	Post (prior bilateral ovariectomy OR >12 mo since LMP with no prior hysterectomy)	MX	N1a	T2	Stage IIB	YES
TCGA-LL-A5YM-01													Left|Left Upper Inner Quadrant	No axillary staging		Positive	Positive	90-99%		2+	172	3.2	Infiltrating Ductal Carcinoma	Equivocal	Positive	Positive	Post (prior bilateral ovariectomy OR >12 mo since LMP with no prior hysterectomy)	M0	NX	T4b	Stage IIIB	NO
TCGA-LL-A5YN-01													Right|Right Upper Inner Quadrant	Sentinel node biopsy alone		Positive	Positive	90-99%		2+	172	3.2	Infiltrating Ductal Carcinoma	Equivocal	Positive	Negative	Post (prior bilateral ovariectomy OR >12 mo since LMP with no prior hysterectomy)	M0	N0 (i-)	T2	Stage IIA	YES
TCGA-LL-A5YO-01													Left Upper Outer Quadrant	Sentinel node biopsy alone		Negative	Negative			1+			Infiltrating Ductal Carcinoma	Negative		Negative	Pre (<6 months since LMP AND no prior bilateral ovariectomy AND not on estrogen replacement)	MX	N0	T1b	Stage IA	YES
TCGA-LL-A5YP-01													Right|Right Lower Inner Quadrant	Sentinel lymph node biopsy plus axillary dissection		Positive	Negative	<10%	<10%	1+	118	3.4	Infiltrating Ductal Carcinoma	Negative	Positive	Negative	Post (prior bilateral ovariectomy OR >12 mo since LMP with no prior hysterectomy)	M0	N1a	T2	Stage IIB	YES
TCGA-LL-A6FP-01													Right Upper Outer Quadrant	No axillary staging		Positive	Positive	90-99%		2+	2.6	0.9	Infiltrating Lobular Carcinoma	Equivocal	Negative	Negative	Post (prior bilateral ovariectomy OR >12 mo since LMP with no prior hysterectomy)	MX	NX	T2	Stage IIA	NO
TCGA-LL-A6FQ-01													Right Upper Outer Quadrant	Axillary lymph node dissection alone		Positive	Positive	90-99%		1+			Infiltrating Ductal Carcinoma	Negative		Negative	Post (prior bilateral ovariectomy OR >12 mo since LMP with no prior hysterectomy)	MX	N2a	T2	Stage IIIA	YES
TCGA-LL-A6FR-01													Right|Right Lower Inner Quadrant	Sentinel node biopsy alone		Negative	Positive			2+		2.7	Infiltrating Ductal Carcinoma	Equivocal	Positive	Negative	Post (prior bilateral ovariectomy OR >12 mo since LMP with no prior hysterectomy)	MX	N0 (i-)	T2	Stage IIA	YES
TCGA-LL-A73Y-01													Right|Right Upper Inner Quadrant	Sentinel node biopsy alone		Negative	Negative			3+			Infiltrating Ductal Carcinoma	Negative		Negative	Post (prior bilateral ovariectomy OR >12 mo since LMP with no prior hysterectomy)	MX	N0	T1c	Stage IA	YES
TCGA-LL-A73Z-01													Left|Left Lower Inner Quadrant	No axillary staging		Positive	Positive	10-19%		2+	2.5	1.1	Infiltrating Ductal Carcinoma	Equivocal	Negative	Positive	Post (prior bilateral ovariectomy OR >12 mo since LMP with no prior hysterectomy)	M1	NX	T1c	Stage IV	NO
TCGA-LL-A740-01													Right Upper Outer Quadrant	Sentinel node biopsy alone		Negative	Negative			2+	3.3	1.2	Infiltrating Ductal Carcinoma	Equivocal	Negative	Negative	Post (prior bilateral ovariectomy OR >12 mo since LMP with no prior hysterectomy)	MX	N0 (i-)	T1c	Stage IA	YES
TCGA-LL-A7SZ-01													Left Upper Outer Quadrant	Axillary lymph node dissection alone		Positive	Positive	90-99%		1+			Infiltrating Ductal Carcinoma	Negative		Negative	Pre (<6 months since LMP AND no prior bilateral ovariectomy AND not on estrogen replacement)	MX	N1a	T2	Stage IIB	YES
TCGA-LL-A7T0-01													Left Lower Inner Quadrant	Axillary lymph node dissection alone		Positive	Positive	90-99%		3+			Infiltrating Ductal Carcinoma	Positive		Negative	Post (prior bilateral ovariectomy OR >12 mo since LMP with no prior hysterectomy)	M0	N1a	T2	Stage IIB	YES
TCGA-LL-A8F5-01													Right|Right Upper Inner Quadrant	Sentinel node biopsy alone		Positive	Negative	20-29%	<10%	1+			Infiltrating Ductal Carcinoma	Negative		Negative	Post (prior bilateral ovariectomy OR >12 mo since LMP with no prior hysterectomy)	MX	N0 (i-)	T2	Stage IIA	YES
TCGA-LL-A9Q3-01													Left Upper Outer Quadrant	Axillary lymph node dissection alone		Positive	Positive	90-99%		3+			Infiltrating Lobular Carcinoma	Positive		Negative	Post (prior bilateral ovariectomy OR >12 mo since LMP with no prior hysterectomy)	MX	N3a	T3	Stage IIIC	YES
TCGA-LQ-A4E4-01													Right Upper Outer Quadrant	Sentinel lymph node biopsy plus axillary dissection		Positive	Positive	90-99%			1.1	1.05	Infiltrating Lobular Carcinoma		Negative	Positive	Post (prior bilateral ovariectomy OR >12 mo since LMP with no prior hysterectomy)	MX	N1a	T3	Stage IIIA	YES
TCGA-MS-A51U-01													Left Upper Outer Quadrant|Left Lower Outer Quadrant|Left			Positive	Positive	90-99%					Infiltrating Lobular Carcinoma	Negative	Negative	Negative		M0	N1	T2	Stage IIB	YES
TCGA-OK-A5Q2-01													Right	Axillary lymph node dissection alone		Positive	Positive	90-99%					Infiltrating Lobular Carcinoma	Negative		Negative		MX	N1a	T2	Stage II	YES
TCGA-OL-A5D6-01													Left Lower Outer Quadrant	Sentinel node biopsy alone		Negative	Negative					1.13	Infiltrating Ductal Carcinoma		Negative	Negative	Post (prior bilateral ovariectomy OR >12 mo since LMP with no prior hysterectomy)	MX	N0	T2	Stage IIA	YES
TCGA-OL-A5D7-01													Left Upper Outer Quadrant	Sentinel node biopsy alone		Negative	Negative					1.36	Infiltrating Ductal Carcinoma		Negative	Negative	Post (prior bilateral ovariectomy OR >12 mo since LMP with no prior hysterectomy)	MX	N0	T2	Stage IIA	YES
TCGA-OL-A5D8-01													Left Lower Outer Quadrant	Other (specify)	axillary ultrasound	Positive	Positive	90-99%			2	0.8	Infiltrating Ductal Carcinoma		Negative		Pre (<6 months since LMP AND no prior bilateral ovariectomy AND not on estrogen replacement)	MX	N0	T3	Stage IIB	YES
TCGA-OL-A5DA-01													Right Upper Outer Quadrant	Sentinel node biopsy alone		Positive	Positive	60-69%					Infiltrating Lobular Carcinoma		Negative	Negative	Post (prior bilateral ovariectomy OR >12 mo since LMP with no prior hysterectomy)	MX	N0	T2	Stage IIA	YES
TCGA-OL-A5RU-01													Left Upper Outer Quadrant	Sentinel node biopsy alone		Positive	Positive	90-99%				1.02	Infiltrating Ductal Carcinoma		Negative	Negative	Post (prior bilateral ovariectomy OR >12 mo since LMP with no prior hysterectomy)	MX	N1	T1c	Stage IIA	YES
TCGA-OL-A5RV-01													Right Upper Outer Quadrant	Axillary lymph node dissection alone		Positive	Positive	90-99%				1	Infiltrating Ductal Carcinoma		Negative	Negative	Pre (<6 months since LMP AND no prior bilateral ovariectomy AND not on estrogen replacement)	MX	N3	T2	Stage IIIC	YES
TCGA-OL-A5RW-01													Right Upper Outer Quadrant	Sentinel lymph node biopsy plus axillary dissection		Negative	Negative					1.91	Infiltrating Ductal Carcinoma		Negative	Negative	Pre (<6 months since LMP AND no prior bilateral ovariectomy AND not on estrogen replacement)	MX	N1	T1c	Stage IIA	YES
TCGA-OL-A5RX-01													Right Upper Outer Quadrant	Sentinel node biopsy alone		Positive	Positive	90-99%				1	Infiltrating Ductal Carcinoma		Negative	Negative	Pre (<6 months since LMP AND no prior bilateral ovariectomy AND not on estrogen replacement)	MX	N0	T1c	Stage IA	YES
TCGA-OL-A5RY-01													Right	Sentinel node biopsy alone		Positive	Negative	10-19%				7.6	Infiltrating Ductal Carcinoma		Positive	Positive	Post (prior bilateral ovariectomy OR >12 mo since LMP with no prior hysterectomy)	MX	N1	T1c	Stage IIA	YES
TCGA-OL-A5RZ-01													Left Upper Outer Quadrant	Sentinel lymph node biopsy plus axillary dissection		Positive	Negative	30-39%			21	10.3	Infiltrating Ductal Carcinoma		Positive	Negative	Post (prior bilateral ovariectomy OR >12 mo since LMP with no prior hysterectomy)	MX	N0	T1b	Stage IA	YES
TCGA-OL-A5S0-01													Right	Axillary lymph node dissection alone		Positive	Negative	30-39%				3.8	Infiltrating Ductal Carcinoma		Positive	Negative	Post (prior bilateral ovariectomy OR >12 mo since LMP with no prior hysterectomy)	MX	N1a	T2	Stage IIB	YES
TCGA-OL-A66H-01													Right			Positive	Positive	90-99%			1.8	1.03	Mucinous Carcinoma		Negative	Negative	Post (prior bilateral ovariectomy OR >12 mo since LMP with no prior hysterectomy)	MX	N1mi	T1c	Stage IB	YES
TCGA-OL-A66I-01													Right Upper Outer Quadrant	Sentinel node biopsy alone		Negative	Negative					1.04	Infiltrating Ductal Carcinoma		Negative	Negative		MX	N1mi	T1c	Stage IIA	YES
TCGA-OL-A66J-01													Right Upper Outer Quadrant	Sentinel node biopsy alone		Positive	Positive	90-99%				1.5	Infiltrating Lobular Carcinoma		Negative	Negative	Post (prior bilateral ovariectomy OR >12 mo since LMP with no prior hysterectomy)	MX	N0	T1c	Stage I	YES
TCGA-OL-A66K-01													Right Upper Outer Quadrant	Sentinel node biopsy alone		Positive	Positive	70-79%		2+		1.23	Infiltrating Lobular Carcinoma	Equivocal	Negative	Negative	Post (prior bilateral ovariectomy OR >12 mo since LMP with no prior hysterectomy)	MX	N0	T2	Stage IIA	YES
TCGA-OL-A66L-01													Right Lower Inner Quadrant			Positive	Positive	90-99%				1.1	Infiltrating Ductal Carcinoma		Negative	Negative	Post (prior bilateral ovariectomy OR >12 mo since LMP with no prior hysterectomy)	MX	N0	T1c	Stage IA	YES
TCGA-OL-A66N-01													Left	Sentinel node biopsy alone		Positive	Negative	80-89%				1.1	Infiltrating Lobular Carcinoma		Negative	Negative	Post (prior bilateral ovariectomy OR >12 mo since LMP with no prior hysterectomy)	MX	N3	T3	Stage IIIC	YES
TCGA-OL-A66O-01													Right Upper Outer Quadrant	Sentinel node biopsy alone		Positive	Positive	90-99%				1.2	Infiltrating Ductal Carcinoma		Negative	Negative	Pre (<6 months since LMP AND no prior bilateral ovariectomy AND not on estrogen replacement)	MX	N1a	T2	Stage IIB	YES
TCGA-OL-A66P-01													Right	Sentinel node biopsy alone		Negative	Negative					1.13	Infiltrating Ductal Carcinoma		Negative	Negative		MX	N0	T2	Stage IIA	YES
TCGA-OL-A6VO-01													Right|Right Lower Outer Quadrant	Sentinel node biopsy alone		Negative	Negative					1.23	Infiltrating Ductal Carcinoma	Negative	Negative	Negative		MX	N0	T1c	Stage IA	YES
TCGA-OL-A6VQ-01													Right			Positive	Positive	90-99%				1.05	Infiltrating Lobular Carcinoma		Negative	Positive	Pre (<6 months since LMP AND no prior bilateral ovariectomy AND not on estrogen replacement)	MX	N0	T2	Stage IIA	YES
TCGA-OL-A6VR-01													Right	Sentinel lymph node biopsy plus axillary dissection		Positive	Positive	30-39%				1.23	Infiltrating Ductal Carcinoma	Negative	Negative	Negative		MX	N0	T1b	Stage IA	YES
TCGA-OL-A97C-01													Left			Negative	Negative						Other, specify		Negative		Post (prior bilateral ovariectomy OR >12 mo since LMP with no prior hysterectomy)	M0	N0	T3	Stage IIB	YES
TCGA-PE-A5DC-01													Right Upper Inner Quadrant			Positive	Positive						Infiltrating Lobular Carcinoma	Positive			Post (prior bilateral ovariectomy OR >12 mo since LMP with no prior hysterectomy)	M0	N2a	T2	Stage IIIA	YES
TCGA-PE-A5DD-01													Right Lower Inner Quadrant			Positive	Negative						Infiltrating Lobular Carcinoma	Positive	Positive	Negative	Post (prior bilateral ovariectomy OR >12 mo since LMP with no prior hysterectomy)	M0	N0	T2	Stage IIA	YES
TCGA-PE-A5DE-01													Left			Positive	Positive						Infiltrating Lobular Carcinoma	Negative			Pre (<6 months since LMP AND no prior bilateral ovariectomy AND not on estrogen replacement)	M0	N0	T2	Stage IIA	YES
TCGA-PL-A8LV-01													Right|Right Upper Outer Quadrant	No axillary staging									Medullary Carcinoma					M0	N0	T4	Stage IIIB	NO
TCGA-PL-A8LX-01													Left|Left Upper Outer Quadrant										Infiltrating Ductal Carcinoma				Pre (<6 months since LMP AND no prior bilateral ovariectomy AND not on estrogen replacement)	M1	N1a	T4	Stage IV	YES
TCGA-PL-A8LY-01													Right|Right Upper Outer Quadrant										Infiltrating Ductal Carcinoma				Pre (<6 months since LMP AND no prior bilateral ovariectomy AND not on estrogen replacement)	M0	N0	T3	Stage IIB	NO
TCGA-PL-A8LZ-01													Left|Left Upper Outer Quadrant										Infiltrating Ductal Carcinoma				Pre (<6 months since LMP AND no prior bilateral ovariectomy AND not on estrogen replacement)	M0	N2	T4b	Stage IIIB
TCGA-S3-A6ZF-01													Right|Right Upper Outer Quadrant	Sentinel node biopsy alone		Positive	Positive	90-99%	50-59%	2+	60	1.5	Infiltrating Ductal Carcinoma	Equivocal	Negative	Negative	Post (prior bilateral ovariectomy OR >12 mo since LMP with no prior hysterectomy)	M0	N0	T2	Stage IIA	YES
TCGA-S3-A6ZG-01													Left|Left Upper Outer Quadrant	Sentinel node biopsy alone		Positive	Positive	90-99%	<10%				Mixed Histology (please specify)	Negative		Negative	Post (prior bilateral ovariectomy OR >12 mo since LMP with no prior hysterectomy)	M0	N1	T2	Stage IIB	YES
TCGA-S3-A6ZH-01													Left|Left Upper Outer Quadrant	Axillary lymph node dissection alone		Positive	Positive	90-99%		2+	79	1.1	Infiltrating Ductal Carcinoma	Equivocal	Negative	Negative		MX	N3a	T3	Stage IIIC	YES
TCGA-S3-AA0Z-01													Left|Left Upper Outer Quadrant	Sentinel lymph node biopsy plus axillary dissection		Positive	Positive	90-99%	10-19%	1+	42	1.3	Infiltrating Ductal Carcinoma	Equivocal	Negative	Negative	Post (prior bilateral ovariectomy OR >12 mo since LMP with no prior hysterectomy)	M0	N1a	T2	Stage IIB	YES
TCGA-S3-AA10-01													Right|Right Upper Outer Quadrant	Axillary lymph node dissection alone		Negative	Negative			1+			Infiltrating Ductal Carcinoma	Negative		Negative	Post (prior bilateral ovariectomy OR >12 mo since LMP with no prior hysterectomy)	M0	N0	T2	Stage IIA	YES
TCGA-S3-AA11-01													Right	Sentinel node biopsy alone		Positive	Positive	90-99%	<10%	2+	59	1.5	Infiltrating Ductal Carcinoma	Equivocal	Negative	Negative	Post (prior bilateral ovariectomy OR >12 mo since LMP with no prior hysterectomy)	M0	N0	T2	Stage IIA	YES
TCGA-S3-AA12-01													Left|Left Upper Inner Quadrant|Left Lower Inner Quadrant	Sentinel lymph node biopsy plus axillary dissection		Positive	Negative	90-99%		1+			Infiltrating Ductal Carcinoma	Negative	Negative	Negative	Post (prior bilateral ovariectomy OR >12 mo since LMP with no prior hysterectomy)	MX	N1a	T3	Stage IIIA	YES
TCGA-S3-AA14-01													Right	Sentinel node biopsy alone		Positive	Positive	70-79%	70-79%	3+			Infiltrating Ductal Carcinoma	Positive		Negative	Post (prior bilateral ovariectomy OR >12 mo since LMP with no prior hysterectomy)	cM0 (i+)	N0 (i+)	T1	Stage I	YES
TCGA-S3-AA15-01													Right|Right Upper Inner Quadrant	Sentinel lymph node biopsy plus axillary dissection		Negative	Negative						Infiltrating Ductal Carcinoma	Negative		Negative	Post (prior bilateral ovariectomy OR >12 mo since LMP with no prior hysterectomy)	cM0 (i+)	N1a	T2	Stage IIB	YES
TCGA-S3-AA17-01													Right|Right Lower Outer Quadrant	Sentinel node biopsy alone		Positive	Positive	90-99%		2+	61	1.7	Infiltrating Ductal Carcinoma	Equivocal	Negative	Negative	Post (prior bilateral ovariectomy OR >12 mo since LMP with no prior hysterectomy)	cM0 (i+)	N1mi	T2	Stage IIB	YES
TCGA-UL-AAZ6-01													Right			Positive	Positive	90-99%					Infiltrating Ductal Carcinoma	Positive			Post (prior bilateral ovariectomy OR >12 mo since LMP with no prior hysterectomy)	MX	N0	T2	Stage IIA
TCGA-UU-A93S-01													Right|Right Upper Inner Quadrant|Right Upper Outer Quadrant|Right Lower Inner Quadrant|Right Lower Outer Quadrant	No axillary staging		Negative	Negative		90-99%	3+			Infiltrating Ductal Carcinoma	Positive		Positive	Post (prior bilateral ovariectomy OR >12 mo since LMP with no prior hysterectomy)	M1	N3b	T4d	Stage IV	NO
TCGA-V7-A7HQ-01													Right Lower Outer Quadrant	Sentinel lymph node biopsy plus axillary dissection		Positive	Positive	60-69%			1.1	1.1	Infiltrating Ductal Carcinoma		Negative	Positive	Post (prior bilateral ovariectomy OR >12 mo since LMP with no prior hysterectomy)	M0	N2a	T1c	Stage IIIA	YES
TCGA-W8-A86G-01													Left|Left Lower Inner Quadrant	Sentinel node biopsy alone		Positive	Positive	90-99%		1+			Infiltrating Lobular Carcinoma	Negative		Negative	Post (prior bilateral ovariectomy OR >12 mo since LMP with no prior hysterectomy)	MX	N0 (i-)	T2a	Stage IIA	YES
TCGA-WT-AB41-01													Left Upper Outer Quadrant|Left Lower Inner Quadrant|Left Lower Outer Quadrant	No axillary staging		Positive	Positive	90-99%					Infiltrating Ductal Carcinoma			Negative	Post (prior bilateral ovariectomy OR >12 mo since LMP with no prior hysterectomy)	MX	N1mi	T2	Stage IIB	YES
TCGA-WT-AB44-01													Left	No axillary staging		Positive	Positive	90-99%		1+			Infiltrating Lobular Carcinoma	Negative		Negative	Post (prior bilateral ovariectomy OR >12 mo since LMP with no prior hysterectomy)	MX	N0 (i-)	T1c	Stage IA	YES
TCGA-XX-A899-01													Right Lower Outer Quadrant	Sentinel lymph node biopsy plus axillary dissection		Positive	Positive	90-99%					Infiltrating Lobular Carcinoma	Negative		Negative	Post (prior bilateral ovariectomy OR >12 mo since LMP with no prior hysterectomy)	MX	N2a	T1c	Stage IIIA	YES
TCGA-XX-A899-11													Right Lower Outer Quadrant	Sentinel lymph node biopsy plus axillary dissection		Positive	Positive	90-99%					Infiltrating Lobular Carcinoma	Negative		Negative	Post (prior bilateral ovariectomy OR >12 mo since LMP with no prior hysterectomy)	MX	N2a	T1c	Stage IIIA	YES
TCGA-XX-A89A-01													Left Upper Outer Quadrant			Positive	Positive	70-79%					Infiltrating Lobular Carcinoma	Negative		Negative	Post (prior bilateral ovariectomy OR >12 mo since LMP with no prior hysterectomy)	MX	N0	T3	Stage IIB	YES
TCGA-Z7-A8R5-01													Left Upper Outer Quadrant	Sentinel lymph node biopsy plus axillary dissection		Positive	Positive						Infiltrating Lobular Carcinoma	Negative		Positive	Post (prior bilateral ovariectomy OR >12 mo since LMP with no prior hysterectomy)	MX	N1a	T3	Stage IIIA	YES
TCGA-Z7-A8R6-01													Left Upper Outer Quadrant	Sentinel lymph node biopsy plus axillary dissection		Positive	Positive			1+			Infiltrating Lobular Carcinoma	Negative		Negative	Pre (<6 months since LMP AND no prior bilateral ovariectomy AND not on estrogen replacement)	M0	N0	T1c	Stage I	YES
